# Supplementary material for: Multi‐omics analysis reveals a crosstalk between ferroptosis and peroxisomes on steatotic graft failure after liver transplantation
Source: MedComm (2020). 2024 Jun 12;5(6):e588. doi: 10.1002/mco2.588 (PMC11167151; doi:10.1002/mco2.588)
Supplement: Supplementary file 2 — Supporting Information [file MCO2-5-e588-s001.xlsx]

## Sheet: S1-MaS-DEGs
Table S1 Differentially expressed genes associated with graft macrosteatosis
	logFC	AveExpr	t	P.Value	chr	start	end	strand	gene_name	transcript_id	GO	KEGG	KO_ENTRY	EC	Description	trans_type
ENSG00000101639	-0.480121	3.50891	-4.11046	0.000109295	chr18	12991362	13125036	+	CEP192	ENST00000589596;ENST00000506447;ENST00000325971;ENST00000507064;ENST00000513432;ENST00000511820;ENST00000510237;ENST00000585938;ENST00000430049;ENST00000589993;ENST00000507254;ENST00000540847;ENST00000508150;ENST00000508539;ENST00000513183	GO:0000086(G2/M transition of mitotic cell cycle);GO:0000242(pericentriolar material);GO:0005515(protein binding);GO:0005737(cytoplasm);GO:0005813(centrosome);GO:0005814(centriole);GO:0005829(cytosol);GO:0005856(cytoskeleton);GO:0009617(response to bacterium);GO:0010389(regulation of G2/M transition of mitotic cell cycle);GO:0010923(negative regulation of phosphatase activity);GO:0019902(phosphat…	NA	K16725	NA	centrosomal protein 192 [Source:HGNC Symbol;Acc:HGNC:25515]	protein_coding;nonsense_mediated_decay;processed_transcript
ENSG00000250510	-0.77213	2.20912	-4.14908	9.56e-05	chr12	6821624	6829972	+	GPR162	ENST00000535220;ENST00000428545;ENST00000311268;ENST00000541431;ENST00000382315;ENST00000545321;ENST00000542330	GO:0004930(G protein-coupled receptor activity);GO:0005515(protein binding);GO:0005886(plasma membrane);GO:0007165(signal transduction);GO:0007186(G protein-coupled receptor signaling pathway);GO:0016020(membrane);GO:0016021(integral component of membrane);GO:0016021(integral component of membrane)	NA	K08440	NA	G protein-coupled receptor 162 [Source:HGNC Symbol;Acc:HGNC:16693]	retained_intron;protein_coding;processed_transcript
ENSG00000090905	-0.420721	5.01536	-3.85346	0.000262073	chr16	24610209	24826218	+	TNRC6A	ENST00000566108;ENST00000395799;ENST00000315183;ENST00000562829;ENST00000491718;ENST00000450465;ENST00000568903;ENST00000567232;ENST00000561726;ENST00000568806;ENST00000477487;ENST00000462400;ENST00000568750;ENST00000563201;ENST00000569376;ENST00000569634;ENST00000569098;ENST00000464539	GO:0000932(P-body);GO:0003676(nucleic acid binding);GO:0003723(RNA binding);GO:0005515(protein binding);GO:0005654(nucleoplasm);GO:0005737(cytoplasm);GO:0005794(Golgi apparatus);GO:0005829(cytosol);GO:0006417(regulation of translation);GO:0007223(Wnt signaling pathway, calcium modulating pathway);GO:0009267(cellular response to starvation);GO:0010628(positive regulation of gene expression);GO:001…	NA	K18412	NA	trinucleotide repeat containing adaptor 6A [Source:HGNC Symbol;Acc:HGNC:11969]	processed_transcript;protein_coding;nonsense_mediated_decay;retained_intron
ENSG00000073734	-0.984824	5.7207	-3.85369	0.000261869	chr2	168915498	169031324	-	ABCB11	ENST00000648875;ENST00000650372;ENST00000649448;ENST00000439188;ENST00000647920;ENST00000478354	GO:0000166(nucleotide binding);GO:0005215(transporter activity);GO:0005515(protein binding);GO:0005524(ATP binding);GO:0005768(endosome);GO:0005886(plasma membrane);GO:0005887(integral component of plasma membrane);GO:0006631(fatty acid metabolic process);GO:0006699(bile acid biosynthetic process);GO:0006855(drug transmembrane transport);GO:0008206(bile acid metabolic process);GO:0008554(sodium t…	01522(Endocrine resistance);02010(ABC transporters);04976(Bile secretion);04979(Cholesterol metabolism);04979(Cholesterol metabolism)	K05664	NA	ATP binding cassette subfamily B member 11 [Source:HGNC Symbol;Acc:HGNC:42]	protein_coding;nonsense_mediated_decay;retained_intron
ENSG00000164066	-0.76679	1.10224	-3.99483	0.000162584	chr4	127623271	127726737	+	INTU	ENST00000504491;ENST00000503626;ENST00000335251;ENST00000503952;ENST00000504276;ENST00000506283;ENST00000512995;ENST00000510766	GO:0001736(establishment of planar polarity);GO:0005515(protein binding);GO:0005737(cytoplasm);GO:0005856(cytoskeleton);GO:0007275(multicellular organism development);GO:0007399(nervous system development);GO:0008589(regulation of smoothened signaling pathway);GO:0009986(cell surface);GO:0010839(negative regulation of keratinocyte proliferation);GO:0021513(spinal cord dorsal/ventral patterning);G…	NA	K22862	NA	inturned planar cell polarity protein [Source:HGNC Symbol;Acc:HGNC:29239]	protein_coding;nonsense_mediated_decay;retained_intron;processed_transcript
ENSG00000122203	-0.276128	5.7412	-3.76136	0.000355905	chr5	176346062	176361807	-	KIAA1191	ENST00000393728;ENST00000298569;ENST00000393725;ENST00000614420;ENST00000620366;ENST00000510164;ENST00000533553;ENST00000506983;ENST00000503082;ENST00000504688;ENST00000506668;ENST00000508023;ENST00000506613	GO:0003674(molecular_function);GO:0005515(protein binding);GO:0005575(cellular_component);GO:0005737(cytoplasm);GO:0008150(biological_process);GO:0016491(oxidoreductase activity);GO:0055114(oxidation-reduction process);GO:0055114(oxidation-reduction process)	NA	NA	NA	KIAA1191 [Source:HGNC Symbol;Acc:HGNC:29209]	processed_transcript;protein_coding;retained_intron
ENSG00000175265	-0.580153	5.36964	-3.7508	0.000368516	chr15	34379068	34437466	-	GOLGA8A	ENST00000473125;ENST00000432566;ENST00000359187;ENST00000569781;ENST00000565885	GO:0000137(Golgi cis cisterna);GO:0005794(Golgi apparatus);GO:0005801(cis-Golgi network);GO:0005829(cytosol);GO:0007030(Golgi organization);GO:0016020(membrane);GO:0032580(Golgi cisterna membrane);GO:0032580(Golgi cisterna membrane)	NA	NA	NA	golgin A8 family member A [Source:HGNC Symbol;Acc:HGNC:31972]	retained_intron;protein_coding;processed_transcript
ENSG00000103064	-1.21821	2.0385	-3.8523	0.000263089	chr16	68264516	68301823	+	SLC7A6	ENST00000618043;ENST00000648130;ENST00000219343;ENST00000379152;ENST00000566834;ENST00000566454;ENST00000568088;ENST00000564708;ENST00000562727;ENST00000563080;ENST00000563146;ENST00000568024;ENST00000566579;ENST00000567346;ENST00000563208;ENST00000562863;ENST00000567325	GO:0003333(amino acid transmembrane transport);GO:0005515(protein binding);GO:0005886(plasma membrane);GO:0005887(integral component of plasma membrane);GO:0006865(amino acid transport);GO:0015171(amino acid transmembrane transporter activity);GO:0015174(basic amino acid transmembrane transporter activity);GO:0015179(L-amino acid transmembrane transporter activity);GO:0015297(antiporter activity)…	NA	NA	NA	solute carrier family 7 member 6 [Source:HGNC Symbol;Acc:HGNC:11064]	protein_coding;nonsense_mediated_decay;retained_intron
ENSG00000214855	-1.12445	3.50617	-3.75812	0.000359727	chr19	44926804	44931386	+	APOC1P1	ENST00000575148;ENST00000507983;ENST00000589081;ENST00000574565;ENST00000571466	NA	NA	NA	NA	apolipoprotein C1 pseudogene 1 [Source:HGNC Symbol;Acc:HGNC:608]	processed_transcript;transcribed_unprocessed_pseudogene
ENSG00000244187	-0.428742	4.41888	-3.68129	0.000462854	chr9	136791344	136793317	+	TMEM141	ENST00000290079;ENST00000465017;ENST00000483187;ENST00000479737;ENST00000484854;ENST00000489739	GO:0005515(protein binding);GO:0016020(membrane);GO:0016021(integral component of membrane);GO:0016021(integral component of membrane)	NA	NA	NA	transmembrane protein 141 [Source:HGNC Symbol;Acc:HGNC:28211]	protein_coding;processed_transcript;retained_intron
ENSG00000099954	-0.563757	4.37616	-3.63088	0.00054524	chr22	17359949	17554145	+	CECR2	ENST00000400585;ENST00000342247;ENST00000262608;ENST00000497534;ENST00000612582;ENST00000355219	GO:0001842(neural fold formation);GO:0001843(neural tube closure);GO:0005515(protein binding);GO:0005634(nucleus);GO:0005719(nuclear euchromatin);GO:0006309(apoptotic DNA fragmentation);GO:0006325(chromatin organization);GO:0007010(cytoskeleton organization);GO:0007338(single fertilization);GO:0016192(vesicle-mediated transport);GO:0021915(neural tube development);GO:0031010(ISWI-type complex);GO…	NA	NA	NA	CECR2 histone acetyl-lysine reader [Source:HGNC Symbol;Acc:HGNC:1840]	protein_coding;processed_transcript;nonsense_mediated_decay
ENSG00000126218	-0.480093	6.97823	-3.58921	0.000623694	chr13	113122799	113149529	+	F10	ENST00000375559;ENST00000409306;ENST00000375551;ENST00000477269;ENST00000483537;ENST00000410083;ENST00000498455	GO:0004252(serine-type endopeptidase activity);GO:0005509(calcium ion binding);GO:0005515(protein binding);GO:0005543(phospholipid binding);GO:0005576(extracellular region);GO:0005615(extracellular space);GO:0005788(endoplasmic reticulum lumen);GO:0005796(Golgi lumen);GO:0005886(plasma membrane);GO:0006508(proteolysis);GO:0006888(endoplasmic reticulum to Golgi vesicle-mediated transport);GO:00075…	04610(Complement and coagulation cascades);04610(Complement and coagulation cascades)	K01314	EC:3.4.21.6	coagulation factor X [Source:HGNC Symbol;Acc:HGNC:3528]	protein_coding;retained_intron;processed_transcript;nonsense_mediated_decay
ENSG00000010438	-1.08066	1.64869	-3.7126	0.000417816	chr9	33750466	33799231	+	PRSS3	ENST00000342836;ENST00000361005;ENST00000468152;ENST00000457896;ENST00000429677;ENST00000379405;ENST00000477653;ENST00000495682	GO:0004252(serine-type endopeptidase activity);GO:0005509(calcium ion binding);GO:0005515(protein binding);GO:0005576(extracellular region);GO:0005615(extracellular space);GO:0006508(proteolysis);GO:0007586(digestion);GO:0008233(peptidase activity);GO:0008236(serine-type peptidase activity);GO:0009235(cobalamin metabolic process);GO:0016787(hydrolase activity);GO:0019730(antimicrobial humoral res…	04080(Neuroactive ligand-receptor interaction);04972(Pancreatic secretion);04974(Protein digestion and absorption);05164(Influenza A);05164(Influenza A)	K01312	EC:3.4.21.4	serine protease 3 [Source:HGNC Symbol;Acc:HGNC:9486]	protein_coding;processed_transcript
ENSG00000106125	-1.38803	0.32014	-3.9103	0.000216537	chr7	30771417	30892387	+	MINDY4	ENST00000265299;ENST00000494187;ENST00000409881	GO:0004843(thiol-dependent ubiquitin-specific protease activity);GO:0006508(proteolysis);GO:0008233(peptidase activity);GO:0008234(cysteine-type peptidase activity);GO:0016787(hydrolase activity);GO:0016807(cysteine-type carboxypeptidase activity);GO:0036459(thiol-dependent ubiquitinyl hydrolase activity);GO:0071108(protein K48-linked deubiquitination);GO:1990380(Lys48-specific deubiquitinase act…	NA	K22647	EC:3.4.19.12	MINDY lysine 48 deubiquitinase 4 [Source:HGNC Symbol;Acc:HGNC:21916]	protein_coding;retained_intron
ENSG00000197448	-0.326243	7.49219	-3.52574	0.000764142	chr7	143244093	143270854	+	GSTK1	ENST00000436038;ENST00000409500;ENST00000443571;ENST00000358406;ENST00000442394;ENST00000479303;ENST00000494735;ENST00000473649;ENST00000489654	GO:0004364(glutathione transferase activity);GO:0004602(glutathione peroxidase activity);GO:0005515(protein binding);GO:0005622(intracellular);GO:0005739(mitochondrion);GO:0005759(mitochondrial matrix);GO:0005777(peroxisome);GO:0005782(peroxisomal matrix);GO:0005829(cytosol);GO:0006625(protein targeting to peroxisome);GO:0006749(glutathione metabolic process);GO:0015035(protein disulfide oxidored…	00480(Glutathione metabolism);00980(Metabolism of xenobiotics by cytochrome P450);00982(Drug metabolism - cytochrome P450);04146(Peroxisome);05204(Chemical carcinogenesis);05204(Chemical carcinogenesis)	K13299	EC:2.5.1.18	glutathione S-transferase kappa 1 [Source:HGNC Symbol;Acc:HGNC:16906]	protein_coding;nonsense_mediated_decay;processed_transcript;retained_intron
ENSG00000013523	-0.314353	4.63511	-3.45959	0.000942206	chr14	76786009	76826246	-	ANGEL1	ENST00000251089;ENST00000557179;ENST00000555079;ENST00000556298;ENST00000554941;ENST00000557497	GO:0000175(3'-5'-exoribonuclease activity);GO:0005634(nucleus);GO:0005783(endoplasmic reticulum);GO:0005801(cis-Golgi network);GO:0005829(cytosol);GO:0008190(eukaryotic initiation factor 4E binding);GO:0019904(protein domain specific binding);GO:0048471(perinuclear region of cytoplasm);GO:0090503(RNA phosphodiester bond hydrolysis, exonucleolytic);GO:0090503(RNA phosphodiester bond hydrolysis, ex…	NA	K18729	NA	angel homolog 1 [Source:HGNC Symbol;Acc:HGNC:19961]	protein_coding;processed_transcript
ENSG00000143374	-0.473819	4.55933	-3.4239	0.00105392	chr1	150487364	150507609	+	TARS2	ENST00000438568;ENST00000369054;ENST00000369064;ENST00000606933;ENST00000369053;ENST00000369051;ENST00000479372;ENST00000467982;ENST00000466989;ENST00000480070;ENST00000463555;ENST00000460794;ENST00000462578;ENST00000483046	GO:0000166(nucleotide binding);GO:0002161(aminoacyl-tRNA editing activity);GO:0004812(aminoacyl-tRNA ligase activity);GO:0004829(threonine-tRNA ligase activity);GO:0005515(protein binding);GO:0005524(ATP binding);GO:0005575(cellular_component);GO:0005737(cytoplasm);GO:0005739(mitochondrion);GO:0005759(mitochondrial matrix);GO:0006412(translation);GO:0006418(tRNA aminoacylation for protein transla…	00970(Aminoacyl-tRNA biosynthesis);00970(Aminoacyl-tRNA biosynthesis)	K01868	EC:6.1.1.3	threonyl-tRNA synthetase 2, mitochondrial [Source:HGNC Symbol;Acc:HGNC:30740]	protein_coding;retained_intron;nonsense_mediated_decay;processed_transcript
ENSG00000232859	-0.622506	2.3713	-3.47411	0.00090004	chr17	27878314	27893383	-	LYRM9	ENST00000379103;ENST00000460380;ENST00000379102;ENST00000508862;ENST00000503642;ENST00000508816;ENST00000582343	NA	NA	NA	NA	LYR motif containing 9 [Source:HGNC Symbol;Acc:HGNC:27314]	protein_coding;retained_intron
ENSG00000107186	-0.579185	4.74418	-3.40799	0.00110766	chr9	13105704	13279590	-	MPDZ	ENST00000319217;ENST00000381017;ENST00000541718;ENST00000381022;ENST00000539508;ENST00000438511;ENST00000319198;ENST00000545857;ENST00000538841;ENST00000536827;ENST00000447879;ENST00000542806;ENST00000546205;ENST00000437441;ENST00000535169;ENST00000540202;ENST00000433359;ENST00000542239;ENST00000494251	GO:0005515(protein binding);GO:0005737(cytoplasm);GO:0005886(plasma membrane);GO:0005923(bicellular tight junction);GO:0007155(cell adhesion);GO:0008022(protein C-terminus binding);GO:0014069(postsynaptic density);GO:0016020(membrane);GO:0016032(viral process);GO:0016324(apical plasma membrane);GO:0016327(apicolateral plasma membrane);GO:0030054(cell junction);GO:0030425(dendrite);GO:0031410(cyto…	04530(Tight junction);04530(Tight junction)	K06095	NA	multiple PDZ domain crumbs cell polarity complex component [Source:HGNC Symbol;Acc:HGNC:7208]	protein_coding;retained_intron;nonsense_mediated_decay;processed_transcript
ENSG00000185269	0.730478	1.9927	3.48014	0.00088307	chr17	81952507	81961187	-	NOTUM	ENST00000409678;ENST00000477214;ENST00000425009;ENST00000489218	GO:0004629(phospholipase C activity);GO:0005515(protein binding);GO:0005576(extracellular region);GO:0005788(endoplasmic reticulum lumen);GO:0016055(Wnt signaling pathway);GO:0016787(hydrolase activity);GO:0030178(negative regulation of Wnt signaling pathway);GO:0043687(post-translational protein modification);GO:0044267(cellular protein metabolic process);GO:0052689(carboxylic ester hydrolase ac…	04310(Wnt signaling pathway);04310(Wnt signaling pathway)	K19882	EC:3.1.1.98	notum, palmitoleoyl-protein carboxylesterase [Source:HGNC Symbol;Acc:HGNC:27106]	protein_coding;retained_intron
ENSG00000287796	-1.03672	1.53977	-3.50424	0.000818182	X	147879361	147885249	+	AC016925	ENST00000654189	NA	NA	NA	NA	novel transcript	lncRNA
ENSG00000154258	-0.785664	3.52774	-3.38607	0.00118598	chr17	68974488	69060949	-	ABCA9	ENST00000340001;ENST00000453985;ENST00000482072;ENST00000460872;ENST00000492580;ENST00000461623;ENST00000495634;ENST00000585714	GO:0000166(nucleotide binding);GO:0005319(lipid transporter activity);GO:0005524(ATP binding);GO:0006869(lipid transport);GO:0016020(membrane);GO:0016021(integral component of membrane);GO:0016887(ATPase activity);GO:0042626(ATPase-coupled transmembrane transporter activity);GO:0043231(intracellular membrane-bounded organelle);GO:0055085(transmembrane transport);GO:0055085(transmembrane transport)	02010(ABC transporters);02010(ABC transporters)	K05651	NA	ATP binding cassette subfamily A member 9 [Source:HGNC Symbol;Acc:HGNC:39]	protein_coding;processed_transcript;retained_intron
ENSG00000210196	0.544619	4.2655	3.3708	0.00124358	MT	15956	16023	-	MT-TP	ENST00000387461	NA	NA	NA	NA	mitochondrially encoded tRNA-Pro (CCN) [Source:HGNC Symbol;Acc:HGNC:7494]	Mt_tRNA
ENSG00000185189	-0.481232	5.8951	-3.35978	0.00128676	chr8	143833583	143840973	-	NRBP2	ENST00000442628;ENST00000533093;ENST00000529747;ENST00000423469;ENST00000527545;ENST00000530123;ENST00000532940;ENST00000533846;ENST00000531729;ENST00000530347	GO:0004672(protein kinase activity);GO:0004674(protein serine/threonine kinase activity);GO:0005524(ATP binding);GO:0005737(cytoplasm);GO:0006468(protein phosphorylation);GO:0006888(endoplasmic reticulum to Golgi vesicle-mediated transport);GO:0007399(nervous system development);GO:0012505(endomembrane system);GO:0016242(negative regulation of macroautophagy);GO:0030182(neuron differentiation);GO…	NA	K08875	NA	nuclear receptor binding protein 2 [Source:HGNC Symbol;Acc:HGNC:19339]	protein_coding;retained_intron
ENSG00000184925	-0.769955	4.39395	-3.36001	0.00128586	chr9	136949551	136955497	+	LCN12	ENST00000484304;ENST00000371633;ENST00000470501;ENST00000492820;ENST00000491316;ENST00000495410;ENST00000491603;ENST00000463714;ENST00000496895;ENST00000471615;ENST00000371632;ENST00000494713;ENST00000476751;ENST00000466277;ENST00000480204	GO:0001972(retinoic acid binding);GO:0005576(extracellular region);GO:0015909(long-chain fatty acid transport);GO:0036094(small molecule binding);GO:0036094(small molecule binding)	NA	NA	NA	lipocalin 12 [Source:HGNC Symbol;Acc:HGNC:28733]	processed_transcript;protein_coding;retained_intron;nonsense_mediated_decay
ENSG00000186104	-0.361463	2.58279	-3.37237	0.00123751	chr11	14877440	14892252	-	CYP2R1	ENST00000334636;ENST00000532805;ENST00000530609;ENST00000534686;ENST00000525015;ENST00000532378;ENST00000526489;ENST00000526276;ENST00000532641;ENST00000529043	GO:0004497(monooxygenase activity);GO:0005506(iron ion binding);GO:0005737(cytoplasm);GO:0005783(endoplasmic reticulum);GO:0005789(endoplasmic reticulum membrane);GO:0006082(organic acid metabolic process);GO:0006766(vitamin metabolic process);GO:0006805(xenobiotic metabolic process);GO:0008395(steroid hydroxylase activity);GO:0010038(response to metal ion);GO:0010164(response to cesium ion);GO:0…	00100(Steroid biosynthesis);00100(Steroid biosynthesis)	K07419	EC:1.14.14.24	cytochrome P450 family 2 subfamily R member 1 [Source:HGNC Symbol;Acc:HGNC:20580]	protein_coding;nonsense_mediated_decay;processed_transcript
ENSG00000171132	0.976914	3.10141	3.34748	0.00133666	chr2	45651345	46187990	+	PRKCE	ENST00000421201;ENST00000306156;ENST00000462720;ENST00000480453;ENST00000476675;ENST00000467135;ENST00000472021;ENST00000497602;ENST00000485176;ENST00000489067;ENST00000394874;ENST00000469753;ENST00000480633;ENST00000498388;ENST00000494472	GO:0000166(nucleotide binding);GO:0002281(macrophage activation involved in immune response);GO:0002376(immune system process);GO:0003785(actin monomer binding);GO:0004672(protein kinase activity);GO:0004674(protein serine/threonine kinase activity);GO:0004697(protein kinase C activity);GO:0004698(calcium-dependent protein kinase C activity);GO:0004699(calcium-independent protein kinase C activit…	04022(cGMP-PKG signaling pathway);04071(Sphingolipid signaling pathway);04270(Vascular smooth muscle contraction);04371(Apelin signaling pathway);04530(Tight junction);04666(Fc gamma R-mediated phagocytosis);04750(Inflammatory mediator regulation of TRP channels);04925(Aldosterone synthesis and secretion);04930(Type II diabetes mellitus);04931(Insulin resistance);04933(AGE-RAGE signaling pathway …	NA	NA	protein kinase C epsilon [Source:HGNC Symbol;Acc:HGNC:9401]	protein_coding;processed_transcript
ENSG00000258819	-1.3753	-0.595984	-3.86216	0.000254546	chr14	77069169	77076392	-	LINC02289	ENST00000660008;ENST00000557526;ENST00000555512;ENST00000660476;ENST00000660156;ENST00000658895;ENST00000556781	NA	NA	NA	NA	long intergenic non-protein coding RNA 2289 [Source:HGNC Symbol;Acc:HGNC:53205]	lncRNA
ENSG00000065243	-0.561429	1.35822	-3.41848	0.00107194	chr1	88684222	88836255	+	PKN2	ENST00000316005;ENST00000370521;ENST00000370513;ENST00000436111;ENST00000449189;ENST00000495119	GO:0000166(nucleotide binding);GO:0003723(RNA binding);GO:0004672(protein kinase activity);GO:0004674(protein serine/threonine kinase activity);GO:0004697(protein kinase C activity);GO:0004698(calcium-dependent protein kinase C activity);GO:0005515(protein binding);GO:0005524(ATP binding);GO:0005634(nucleus);GO:0005654(nucleoplasm);GO:0005737(cytoplasm);GO:0005813(centrosome);GO:0005829(cytosol);…	04151(PI3K-Akt signaling pathway);05132(Salmonella infection);05132(Salmonella infection)	NA	NA	protein kinase N2 [Source:HGNC Symbol;Acc:HGNC:9406]	protein_coding;processed_transcript
ENSG00000132122	-0.534078	1.10715	-3.41384	0.00108762	chr1	48295373	48472208	-	SPATA6	ENST00000371847;ENST00000396199;ENST00000371843;ENST00000603831;ENST00000371841;ENST00000490850;ENST00000487629;ENST00000463938;ENST00000487543;ENST00000465990;ENST00000471975	GO:0005576(extracellular region);GO:0005929(cilium);GO:0007275(multicellular organism development);GO:0007283(spermatogenesis);GO:0030154(cell differentiation);GO:0031514(motile cilium);GO:0032027(myosin light chain binding);GO:0042995(cell projection);GO:0044458(motile cilium assembly);GO:0097224(sperm connecting piece);GO:0097224(sperm connecting piece)	NA	K23224	NA	spermatogenesis associated 6 [Source:HGNC Symbol;Acc:HGNC:18309]	protein_coding;nonsense_mediated_decay;processed_transcript
ENSG00000099284	0.681597	1.81267	3.35131	0.00132094	chr10	70052846	70112282	+	MACROH2A2	ENST00000373255;ENST00000455786	GO:0000122(negative regulation of transcription by RNA polymerase II);GO:0000784(nuclear chromosome, telomeric region);GO:0000785(chromatin);GO:0000786(nucleosome);GO:0000790(nuclear chromatin);GO:0000976(transcription regulatory region sequence-specific DNA binding);GO:0000977(RNA polymerase II regulatory region sequence-specific DNA binding);GO:0001740(Barr body);GO:0003677(DNA binding);GO:0005…	04217(Necroptosis);05034(Alcoholism);05322(Systemic lupus erythematosus);05322(Systemic lupus erythematosus)	K11251	NA	macroH2A.2 histone [Source:HGNC Symbol;Acc:HGNC:14453]	protein_coding
ENSG00000159650	-1.32118	6.07083	-3.25215	0.00178988	chr3	126481166	126517773	-	UROC1	ENST00000290868;ENST00000383579	GO:0005515(protein binding);GO:0005829(cytosol);GO:0006547(histidine metabolic process);GO:0006548(histidine catabolic process);GO:0016153(urocanate hydratase activity);GO:0016829(lyase activity);GO:0019556(histidine catabolic process to glutamate and formamide);GO:0019557(histidine catabolic process to glutamate and formate);GO:0019557(histidine catabolic process to glutamate and formate)	00340(Histidine metabolism);00340(Histidine metabolism)	K01712	EC:4.2.1.49	urocanate hydratase 1 [Source:HGNC Symbol;Acc:HGNC:26444]	protein_coding
ENSG00000116171	-0.555655	8.17426	-3.24749	0.0018154	chr1	52927276	53051698	+	SCP2	ENST00000371514;ENST00000478631;ENST00000528311;ENST00000371509;ENST00000407246;ENST00000371513;ENST00000528809;ENST00000529363;ENST00000473584;ENST00000430330;ENST00000408941;ENST00000478274;ENST00000484100;ENST00000533119;ENST00000435345;ENST00000488965	GO:0000062(fatty-acyl-CoA binding);GO:0003824(catalytic activity);GO:0003988(acetyl-CoA C-acyltransferase activity);GO:0005102(signaling receptor binding);GO:0005515(protein binding);GO:0005654(nucleoplasm);GO:0005737(cytoplasm);GO:0005739(mitochondrion);GO:0005777(peroxisome);GO:0005782(peroxisomal matrix);GO:0005829(cytosol);GO:0006625(protein targeting to peroxisome);GO:0006635(fatty acid beta…	00120(Primary bile acid biosynthesis);01040(Biosynthesis of unsaturated fatty acids);03320(PPAR signaling pathway);04146(Peroxisome);04146(Peroxisome)	K08764	EC:2.3.1.176	sterol carrier protein 2 [Source:HGNC Symbol;Acc:HGNC:10606]	protein_coding;nonsense_mediated_decay;processed_transcript
ENSG00000085552	1.18443	5.26007	3.24111	0.00185084	chr1	159927039	159945604	-	IGSF9	ENST00000496645;ENST00000493195;ENST00000476102;ENST00000361509;ENST00000368094;ENST00000611023	GO:0005515(protein binding);GO:0005886(plasma membrane);GO:0007155(cell adhesion);GO:0007156(homophilic cell adhesion via plasma membrane adhesion molecules);GO:0007275(multicellular organism development);GO:0007399(nervous system development);GO:0007411(axon guidance);GO:0016020(membrane);GO:0016021(integral component of membrane);GO:0016358(dendrite development);GO:0030054(cell junction);GO:003…	NA	K22655	NA	immunoglobulin superfamily member 9 [Source:HGNC Symbol;Acc:HGNC:18132]	processed_transcript;protein_coding
ENSG00000158571	-0.93833	4.90049	-3.22107	0.0019665	X	54932961	54998534	-	PFKFB1	ENST00000375006;ENST00000374992;ENST00000545676;ENST00000614686	GO:0000166(nucleotide binding);GO:0003824(catalytic activity);GO:0003873(6-phosphofructo-2-kinase activity);GO:0004331(fructose-2,6-bisphosphate 2-phosphatase activity);GO:0005515(protein binding);GO:0005524(ATP binding);GO:0005829(cytosol);GO:0006000(fructose metabolic process);GO:0006003(fructose 2,6-bisphosphate metabolic process);GO:0006094(gluconeogenesis);GO:0006096(glycolytic process);GO:0…	00051(Fructose and mannose metabolism);04152(AMPK signaling pathway);04922(Glucagon signaling pathway);04922(Glucagon signaling pathway)	K19028	3.1.3.46;EC:2.7.1.105	6-phosphofructo-2-kinase/fructose-2,6-biphosphatase 1 [Source:HGNC Symbol;Acc:HGNC:8872]	protein_coding
ENSG00000188338	-0.691829	7.7699	-3.20614	0.00205708	chr3	50205246	50218668	+	SLC38A3	ENST00000610458;ENST00000621714;ENST00000614032;ENST00000620404;ENST00000445096;ENST00000621456;ENST00000439524;ENST00000417851;ENST00000417121	GO:0003333(amino acid transmembrane transport);GO:0005290(L-histidine transmembrane transporter activity);GO:0005886(plasma membrane);GO:0005887(integral component of plasma membrane);GO:0006811(ion transport);GO:0006814(sodium ion transport);GO:0006865(amino acid transport);GO:0006867(asparagine transport);GO:0006868(glutamine transport);GO:0007420(brain development);GO:0007565(female pregnancy)…	04724(Glutamatergic synapse);04727(GABAergic synapse);04964(Proximal tubule bicarbonate reclamation);04964(Proximal tubule bicarbonate reclamation)	K13576	NA	solute carrier family 38 member 3 [Source:HGNC Symbol;Acc:HGNC:18044]	protein_coding;nonsense_mediated_decay;retained_intron
ENSG00000281649	-0.61784	4.93122	-3.17778	0.00223995	chr9	37079645	37090928	+	EBLN3P	ENST00000664037;ENST00000660341;ENST00000662098;ENST00000666604;ENST00000653711;ENST00000625445;ENST00000656197;ENST00000664382;ENST00000658888;ENST00000653587;ENST00000664088;ENST00000665375;ENST00000631093;ENST00000629870;ENST00000657640;ENST00000630598;ENST00000625218;ENST00000627197;ENST00000654889;ENST00000656730;ENST00000628924	NA	NA	NA	NA	endogenous Bornavirus like nucleoprotein 3, pseudogene [Source:HGNC Symbol;Acc:HGNC:50682]	lncRNA
ENSG00000253767	0.8147	0.316578	3.42232	0.00105914	chr5	141390157	141512979	+	PCDHGA8	ENST00000610569;ENST00000398604	GO:0005509(calcium ion binding);GO:0005886(plasma membrane);GO:0005887(integral component of plasma membrane);GO:0007155(cell adhesion);GO:0007156(homophilic cell adhesion via plasma membrane adhesion molecules);GO:0016020(membrane);GO:0016021(integral component of membrane);GO:0016021(integral component of membrane)	NA	K16495	NA	protocadherin gamma subfamily A, 8 [Source:HGNC Symbol;Acc:HGNC:8706]	protein_coding
ENSG00000169592	-0.322584	4.95765	-3.16442	0.00233126	chr16	29995715	30005774	+	INO80E	ENST00000304516;ENST00000620599;ENST00000380503;ENST00000569957;ENST00000563197;ENST00000568043;ENST00000567254;ENST00000567065;ENST00000562441;ENST00000567705;ENST00000567987;ENST00000563040;ENST00000540562;ENST00000562291	GO:0005515(protein binding);GO:0005634(nucleus);GO:0005654(nucleoplasm);GO:0005730(nucleolus);GO:0006281(DNA repair);GO:0006310(DNA recombination);GO:0006338(chromatin remodeling);GO:0006974(cellular response to DNA damage stimulus);GO:0016579(protein deubiquitination);GO:0031011(Ino80 complex);GO:0031011(Ino80 complex)	NA	K11669	NA	INO80 complex subunit E [Source:HGNC Symbol;Acc:HGNC:26905]	protein_coding;retained_intron;nonsense_mediated_decay;processed_transcript
ENSG00000198670	-0.6321	6.13429	-3.15832	0.00237408	chr6	160531482	160664275	-	LPA	ENST00000316300;ENST00000447678;ENST00000614786	GO:0001968(fibronectin binding);GO:0004252(serine-type endopeptidase activity);GO:0004866(endopeptidase inhibitor activity);GO:0005515(protein binding);GO:0005576(extracellular region);GO:0006508(proteolysis);GO:0006629(lipid metabolic process);GO:0006869(lipid transport);GO:0008015(blood circulation);GO:0008201(heparin binding);GO:0008233(peptidase activity);GO:0008236(serine-type peptidase acti…	04979(Cholesterol metabolism);04979(Cholesterol metabolism)	K09644	EC:3.4.21.-	lipoprotein(a) [Source:HGNC Symbol;Acc:HGNC:6667]	protein_coding
ENSG00000206127	-0.417891	2.58545	-3.17996	0.00222537	chr15	32441914	32455634	-	GOLGA8O	ENST00000509311;ENST00000562377	GO:0000137(Golgi cis cisterna);GO:0005515(protein binding);GO:0005794(Golgi apparatus);GO:0005801(cis-Golgi network);GO:0007030(Golgi organization);GO:0032580(Golgi cisterna membrane);GO:0032580(Golgi cisterna membrane)	NA	NA	NA	golgin A8 family member O [Source:HGNC Symbol;Acc:HGNC:44406]	protein_coding
ENSG00000198839	-0.333572	3.35667	-3.16066	0.00235755	chr7	112206695	112343934	+	ZNF277	ENST00000361946;ENST00000361822;ENST00000421043;ENST00000457808;ENST00000425229;ENST00000450657;ENST00000421864	GO:0000978(RNA polymerase II cis-regulatory region sequence-specific DNA binding);GO:0003676(nucleic acid binding);GO:0003677(DNA binding);GO:0005515(protein binding);GO:0005634(nucleus);GO:0046872(metal ion binding);GO:0070301(cellular response to hydrogen peroxide);GO:2000772(regulation of cellular senescence);GO:2000772(regulation of cellular senescence)	NA	NA	NA	zinc finger protein 277 [Source:HGNC Symbol;Acc:HGNC:13070]	nonsense_mediated_decay;protein_coding
ENSG00000149582	-0.737723	3.49502	-3.15733	0.00238112	chr11	118531041	118547280	+	TMEM25	ENST00000411589;ENST00000359862;ENST00000442938;ENST00000526941;ENST00000527785;ENST00000525118;ENST00000534181;ENST00000528373;ENST00000313236;ENST00000354284;ENST00000529176;ENST00000530423;ENST00000533137;ENST00000533587;ENST00000529001;ENST00000532762;ENST00000526973;ENST00000354064;ENST00000533627;ENST00000533102;ENST00000524522;ENST00000525298;ENST00000528934;ENST00000527267;ENST00000524725…	GO:0005515(protein binding);GO:0005576(extracellular region);GO:0005764(lysosome);GO:0005768(endosome);GO:0005770(late endosome);GO:0005886(plasma membrane);GO:0016020(membrane);GO:0016021(integral component of membrane);GO:0031647(regulation of protein stability);GO:0090394(negative regulation of excitatory postsynaptic potential);GO:0090394(negative regulation of excitatory postsynaptic potenti…	NA	K22652	NA	transmembrane protein 25 [Source:HGNC Symbol;Acc:HGNC:25890]	protein_coding;retained_intron;nonsense_mediated_decay;processed_transcript
ENSG00000135423	-1.12046	5.75432	-3.14808	0.00244768	chr12	56470944	56488414	-	GLS2	ENST00000539272;ENST00000610413;ENST00000623608;ENST00000390288;ENST00000424141;ENST00000479952;ENST00000311966;ENST00000486433;ENST00000476991;ENST00000496006;ENST00000486896;ENST00000494474;ENST00000461077;ENST00000494345;ENST00000483347;ENST00000471282;ENST00000491880	GO:0004359(glutaminase activity);GO:0005515(protein binding);GO:0005739(mitochondrion);GO:0005759(mitochondrial matrix);GO:0006520(cellular amino acid metabolic process);GO:0006537(glutamate biosynthetic process);GO:0006541(glutamine metabolic process);GO:0006543(glutamine catabolic process);GO:0008652(cellular amino acid biosynthetic process);GO:0014047(glutamate secretion);GO:0016787(hydrolase …	00220(Arginine biosynthesis);00250(Alanine, aspartate and glutamate metabolism);00471(D-Glutamine and D-glutamate metabolism);04724(Glutamatergic synapse);04727(GABAergic synapse);04964(Proximal tubule bicarbonate reclamation);05206(MicroRNAs in cancer);05230(Central carbon metabolism in cancer);05230(Central carbon metabolism in cancer)	K01425	EC:3.5.1.2	glutaminase 2 [Source:HGNC Symbol;Acc:HGNC:29570]	protein_coding;retained_intron;nonsense_mediated_decay;processed_transcript
ENSG00000123689	0.979133	6.36635	3.11469	0.00270273	chr1	209675412	209676390	+	G0S2	ENST00000367029	GO:0003674(molecular_function);GO:0005515(protein binding);GO:0005739(mitochondrion);GO:0005811(lipid droplet);GO:0006915(apoptotic process);GO:0019216(regulation of lipid metabolic process);GO:0097191(extrinsic apoptotic signaling pathway);GO:0120162(positive regulation of cold-induced thermogenesis);GO:2001238(positive regulation of extrinsic apoptotic signaling pathway)	NA	NA	NA	G0/G1 switch 2 [Source:HGNC Symbol;Acc:HGNC:30229]	protein_coding
ENSG00000114993	0.354334	6.33581	3.10147	0.00281034	chr2	74425835	74441937	-	RTKN	ENST00000272430;ENST00000305557;ENST00000233330;ENST00000640304;ENST00000492013;ENST00000469859;ENST00000479256;ENST00000472518;ENST00000464094;ENST00000460968;ENST00000484453	GO:0000166(nucleotide binding);GO:0000281(mitotic cytokinesis);GO:0000915(actomyosin contractile ring assembly);GO:0005095(GTPase inhibitor activity);GO:0005515(protein binding);GO:0005525(GTP binding);GO:0005575(cellular_component);GO:0005826(actomyosin contractile ring);GO:0005829(cytosol);GO:0006915(apoptotic process);GO:0007165(signal transduction);GO:0007266(Rho protein signal transduction);…	NA	NA	NA	rhotekin [Source:HGNC Symbol;Acc:HGNC:10466]	protein_coding;retained_intron;processed_transcript
ENSG00000010610	-0.783102	5.98048	-3.09436	0.00286994	chr12	6786858	6816357	+	CD4	ENST00000535707;ENST00000536610;ENST00000011653;ENST00000544344;ENST00000541982;ENST00000538827;ENST00000437800;ENST00000535466;ENST00000536590;ENST00000539492;ENST00000536563;ENST00000543755	GO:0001618(virus receptor activity);GO:0001816(cytokine production);GO:0001934(positive regulation of protein phosphorylation);GO:0002250(adaptive immune response);GO:0002376(immune system process);GO:0004888(transmembrane signaling receptor activity);GO:0005102(signaling receptor binding);GO:0005201(extracellular matrix structural constituent);GO:0005515(protein binding);GO:0005769(early endosom…	04060(Cytokine-cytokine receptor interaction);04514(Cell adhesion molecules (CAMs));04612(Antigen processing and presentation);04640(Hematopoietic cell lineage);04658(Th1 and Th2 cell differentiation);04659(Th17 cell differentiation);04660(T cell receptor signaling pathway);05166(Human T-cell leukemia virus 1 infection);05170(Human immunodeficiency virus 1 infection);05340(Primary immunodeficienc…	NA	NA	CD4 molecule [Source:HGNC Symbol;Acc:HGNC:1678]	processed_transcript;protein_coding;retained_intron
ENSG00000147642	-0.434103	4.82172	-3.08499	0.00295016	chr8	109573978	109691789	-	SYBU	ENST00000276646;ENST00000533895;ENST00000424158;ENST00000532779;ENST00000399066;ENST00000446070;ENST00000528331;ENST00000529175;ENST00000528647;ENST00000440310;ENST00000408908;ENST00000433638;ENST00000408889;ENST00000422135;ENST00000533065;ENST00000529690;ENST00000533171;ENST00000527707;ENST00000533394;ENST00000532594;ENST00000528045;ENST00000527664;ENST00000528735;ENST00000529190;ENST00000528569…	GO:0000139(Golgi membrane);GO:0005515(protein binding);GO:0005737(cytoplasm);GO:0005794(Golgi apparatus);GO:0005856(cytoskeleton);GO:0005874(microtubule);GO:0005881(cytoplasmic microtubule);GO:0008017(microtubule binding);GO:0016020(membrane);GO:0016021(integral component of membrane);GO:0017075(syntaxin-1 binding);GO:0019894(kinesin binding);GO:0019896(axonal transport of mitochondrion);GO:00314…	NA	NA	NA	syntabulin [Source:HGNC Symbol;Acc:HGNC:26011]	protein_coding;processed_transcript;nonsense_mediated_decay;retained_intron
ENSG00000138380	-0.396018	2.05253	-3.11792	0.00267697	chr2	202912214	202987063	+	CARF	ENST00000402905;ENST00000320443;ENST00000414490;ENST00000431787;ENST00000444724;ENST00000414857;ENST00000438828;ENST00000422368;ENST00000430899;ENST00000445120;ENST00000441569;ENST00000432024;ENST00000443740;ENST00000471271;ENST00000414439;ENST00000428585;ENST00000447539;ENST00000457031;ENST00000434998;ENST00000427712	GO:0000978(RNA polymerase II cis-regulatory region sequence-specific DNA binding);GO:0001228(DNA-binding transcription activator activity, RNA polymerase II-specific);GO:0001652(granular component);GO:0003677(DNA binding);GO:0003700(DNA-binding transcription factor activity);GO:0005634(nucleus);GO:0035865(cellular response to potassium ion);GO:0045944(positive regulation of transcription by RNA p…	NA	K21595	NA	calcium responsive transcription factor [Source:HGNC Symbol;Acc:HGNC:14435]	protein_coding;nonsense_mediated_decay;processed_transcript
ENSG00000232931	-0.60806	2.80611	-3.08967	0.00290983	chr2	95807052	95833963	-	LINC00342	ENST00000660641;ENST00000660608;ENST00000668171;ENST00000655069;ENST00000664191;ENST00000657232;ENST00000663557;ENST00000660416;ENST00000412393;ENST00000659287;ENST00000448494;ENST00000662121;ENST00000661329	NA	NA	NA	NA	long intergenic non-protein coding RNA 342 [Source:HGNC Symbol;Acc:HGNC:42470]	lncRNA
ENSG00000245317	-0.698912	-0.395668	-3.42527	0.0010494	chr5	179859013	179861283	+	AC008393	ENST00000499601	NA	NA	NA	NA	novel transcript	lncRNA
ENSG00000196220	-0.672883	1.26201	-3.15823	0.00237472	chr3	8980591	9363053	-	SRGAP3	ENST00000383836;ENST00000360413;ENST00000491467;ENST00000520860;ENST00000518265;ENST00000618999;ENST00000475560;ENST00000433332;ENST00000485983;ENST00000470951;ENST00000480750;ENST00000490889;ENST00000490348	GO:0005096(GTPase activator activity);GO:0005515(protein binding);GO:0005737(cytoplasm);GO:0005829(cytosol);GO:0007165(signal transduction);GO:0030336(negative regulation of cell migration);GO:0043547(positive regulation of GTPase activity);GO:0048365(Rac GTPase binding);GO:0051056(regulation of small GTPase mediated signal transduction);GO:0051056(regulation of small GTPase mediated signal trans…	04360(Axon guidance);04360(Axon guidance)	K07526	NA	SLIT-ROBO Rho GTPase activating protein 3 [Source:HGNC Symbol;Acc:HGNC:19744]	protein_coding;retained_intron;processed_transcript
ENSG00000085741	1.18626	0.343012	3.28493	0.00161983	chr11	76186325	76210730	-	WNT11	ENST00000322563;ENST00000621122;ENST00000529461;ENST00000532150	GO:0001649(osteoblast differentiation);GO:0001822(kidney development);GO:0001837(epithelial to mesenchymal transition);GO:0003138(primary heart field specification);GO:0003139(secondary heart field specification);GO:0003151(outflow tract morphogenesis);GO:0003281(ventricular septum development);GO:0003283(atrial septum development);GO:0003402(planar cell polarity pathway involved in axis elongati…	04150(mTOR signaling pathway);04310(Wnt signaling pathway);04390(Hippo signaling pathway);04550(Signaling pathways regulating pluripotency of stem cells);04916(Melanogenesis);04934(Cushing syndrome);05165(Human papillomavirus infection);05200(Pathways in cancer);05205(Proteoglycans in cancer);05217(Basal cell carcinoma);05224(Breast cancer);05225(Hepatocellular carcinoma);05226(Gastric cancer);05…	K01384	NA	Wnt family member 11 [Source:HGNC Symbol;Acc:HGNC:12776]	protein_coding;processed_transcript
ENSG00000099797	-0.255586	5.83095	-3.05387	0.00323209	chr19	14517085	14565980	+	TECR	ENST00000600076;ENST00000598298;ENST00000642961;ENST00000215567;ENST00000600083;ENST00000598987;ENST00000601652;ENST00000593637;ENST00000599646;ENST00000594807;ENST00000598333;ENST00000596953;ENST00000597607;ENST00000596164;ENST00000598715;ENST00000598918;ENST00000594545;ENST00000601461;ENST00000596073;ENST00000600395;ENST00000601187;ENST00000601350;ENST00000599101;ENST00000593775;ENST00000598408…	GO:0005515(protein binding);GO:0005634(nucleus);GO:0005783(endoplasmic reticulum);GO:0005789(endoplasmic reticulum membrane);GO:0006629(lipid metabolic process);GO:0006631(fatty acid metabolic process);GO:0006633(fatty acid biosynthetic process);GO:0006665(sphingolipid metabolic process);GO:0016020(membrane);GO:0016021(integral component of membrane);GO:0016491(oxidoreductase activity);GO:0016627…	00062(Fatty acid elongation);01040(Biosynthesis of unsaturated fatty acids);01040(Biosynthesis of unsaturated fatty acids)	K10258	EC:1.3.1.93	trans-2,3-enoyl-CoA reductase [Source:HGNC Symbol;Acc:HGNC:4551]	retained_intron;processed_transcript;protein_coding;nonsense_mediated_decay
ENSG00000162755	-0.809767	0.764385	-3.1946	0.0021297	chr1	161098361	161100346	+	KLHDC9	ENST00000490724;ENST00000368011;ENST00000469647;ENST00000471613;ENST00000392192;ENST00000392191;ENST00000494418;ENST00000475934	GO:0005515(protein binding);GO:0005575(cellular_component);GO:0008150(biological_process);GO:0030332(cyclin binding);GO:0030332(cyclin binding)	NA	NA	NA	kelch domain containing 9 [Source:HGNC Symbol;Acc:HGNC:28489]	processed_transcript;protein_coding;retained_intron
ENSG00000287200	0.938023	2.16344	3.07475	0.00304033	chr12	57457596	57462818	-	AC022506	ENST00000656936	NA	NA	NA	NA	novel transcript, antisense to INHBEand GLI1	lncRNA
ENSG00000186318	-0.862014	4.96034	-3.03415	0.00342346	chr11	117285207	117316256	-	BACE1	ENST00000313005;ENST00000392937;ENST00000528053;ENST00000510630;ENST00000428381;ENST00000445823;ENST00000513780;ENST00000509916;ENST00000530824;ENST00000510915;ENST00000504995;ENST00000514464	GO:0001540(amyloid-beta binding);GO:0004175(endopeptidase activity);GO:0004190(aspartic-type endopeptidase activity);GO:0005515(protein binding);GO:0005764(lysosome);GO:0005768(endosome);GO:0005769(early endosome);GO:0005770(late endosome);GO:0005771(multivesicular body);GO:0005783(endoplasmic reticulum);GO:0005788(endoplasmic reticulum lumen);GO:0005794(Golgi apparatus);GO:0005802(trans-Golgi ne…	05010(Alzheimer disease);05010(Alzheimer disease)	K04521	EC:3.4.23.46	beta-secretase 1 [Source:HGNC Symbol;Acc:HGNC:933]	protein_coding;retained_intron;processed_transcript
ENSG00000170949	-0.597982	3.91518	-3.01985	0.00356884	chr19	53066606	53103436	-	ZNF160	ENST00000599056;ENST00000418871;ENST00000429604;ENST00000601421;ENST00000599247;ENST00000601982;ENST00000355147;ENST00000599637;ENST00000599729;ENST00000597112;ENST00000602095;ENST00000596966;ENST00000594760;ENST00000600924;ENST00000599980;ENST00000596388	GO:0003676(nucleic acid binding);GO:0003677(DNA binding);GO:0005634(nucleus);GO:0006355(regulation of transcription, DNA-templated);GO:0030097(hemopoiesis);GO:0046872(metal ion binding);GO:0046872(metal ion binding)	05168(Herpes simplex virus 1 infection);05168(Herpes simplex virus 1 infection)	K09228	NA	zinc finger protein 160 [Source:HGNC Symbol;Acc:HGNC:12948]	protein_coding;processed_transcript;retained_intron
ENSG00000137218	-0.486105	1.82908	-3.05942	0.00318002	chr6	41770176	41786542	-	FRS3	ENST00000259748;ENST00000373018;ENST00000426290;ENST00000422888;ENST00000466420	GO:0000165(MAPK cascade);GO:0005104(fibroblast growth factor receptor binding);GO:0005515(protein binding);GO:0005886(plasma membrane);GO:0007165(signal transduction);GO:0008543(fibroblast growth factor receptor signaling pathway);GO:0016020(membrane);GO:0042802(identical protein binding);GO:0042802(identical protein binding)	NA	NA	NA	fibroblast growth factor receptor substrate 3 [Source:HGNC Symbol;Acc:HGNC:16970]	protein_coding;processed_transcript
ENSG00000245958	-0.284792	2.88228	-3.01925	0.00357498	chr4	119454791	119552025	+	AC093752	ENST00000511950;ENST00000510011;ENST00000504422;ENST00000508519;ENST00000515251;ENST00000511823;ENST00000513147;ENST00000498873;ENST00000510844;ENST00000506451;ENST00000502760;ENST00000500559;ENST00000503038	NA	NA	NA	NA	septin 4 (sept4) pseudogene	processed_transcript;transcribed_unprocessed_pseudogene;retained_intron
ENSG00000137700	-0.471949	6.59839	-3.00883	0.00368469	chr11	119024114	119030906	-	SLC37A4	ENST00000525102;ENST00000330775;ENST00000357590;ENST00000538950;ENST00000545985;ENST00000526275;ENST00000532085;ENST00000650539;ENST00000527992;ENST00000638925;ENST00000638360;ENST00000638186;ENST00000530407;ENST00000524428;ENST00000525372;ENST00000525039;ENST00000529510;ENST00000532888;ENST00000526626;ENST00000525787;ENST00000534384	GO:0001780(neutrophil homeostasis);GO:0001816(cytokine production);GO:0002318(myeloid progenitor cell differentiation);GO:0005977(glycogen metabolic process);GO:0006089(lactate metabolic process);GO:0006641(triglyceride metabolic process);GO:0006874(cellular calcium ion homeostasis);GO:0007584(response to nutrient);GO:0008202(steroid metabolic process);GO:0009749(response to glucose);GO:0014070(r…	04973(Carbohydrate digestion and absorption);04973(Carbohydrate digestion and absorption)	NA	NA	solute carrier family 37 member 4 [Source:HGNC Symbol;Acc:HGNC:4061]	processed_transcript;protein_coding;retained_intron
ENSG00000204520	-0.518562	4.1031	-3.00377	0.00373907	chr6	31399784	31415315	+	MICA	ENST00000674069;ENST00000616296;ENST00000674131;ENST00000667609;ENST00000673996;ENST00000673647;ENST00000449934;ENST00000421350	NA	04650(Natural killer cell mediated cytotoxicity);05167(Kaposi sarcoma-associated herpesvirus infection);05167(Kaposi sarcoma-associated herpesvirus infection)	K07985	NA	MHC class I polypeptide-related sequence A [Source:HGNC Symbol;Acc:HGNC:7090]	protein_coding;processed_transcript;retained_intron
ENSG00000101076	-0.499503	5.85613	-2.98431	0.00395523	chr20	44355700	44434596	+	HNF4A	ENST00000316673;ENST00000609795;ENST00000457232;ENST00000619550;ENST00000609262;ENST00000316099;ENST00000372920;ENST00000443598;ENST00000415691	GO:0000790(nuclear chromatin);GO:0000976(transcription regulatory region sequence-specific DNA binding);GO:0000977(RNA polymerase II regulatory region sequence-specific DNA binding);GO:0000978(RNA polymerase II cis-regulatory region sequence-specific DNA binding);GO:0000981(DNA-binding transcription factor activity, RNA polymerase II-specific);GO:0001102(RNA polymerase II activating transcription…	04152(AMPK signaling pathway);04950(Maturity onset diabetes of the young);04950(Maturity onset diabetes of the young)	K07292	NA	hepatocyte nuclear factor 4 alpha [Source:HGNC Symbol;Acc:HGNC:5024]	protein_coding;nonsense_mediated_decay
ENSG00000162994	-0.553398	1.11133	-3.07117	0.00307244	chr2	55172547	55232293	-	CLHC1	ENST00000401408;ENST00000428621;ENST00000494539;ENST00000407122;ENST00000406076;ENST00000411884;ENST00000487320;ENST00000466020;ENST00000451916;ENST00000464243;ENST00000463300;ENST00000403506;ENST00000425841	GO:0005515(protein binding);GO:0005515(protein binding)	NA	NA	NA	clathrin heavy chain linker domain containing 1 [Source:HGNC Symbol;Acc:HGNC:26453]	protein_coding;nonsense_mediated_decay;processed_transcript
ENSG00000257433	-0.457685	0.456817	-3.14276	0.00248676	chr12	47706083	47742294	+	AC004241	ENST00000653286;ENST00000667854;ENST00000547799;ENST00000663280;ENST00000659426;ENST00000621159;ENST00000553045;ENST00000552502;ENST00000552133	NA	NA	NA	NA	novel transcript, antisense to ENDOU and RAPGEF3	lncRNA
ENSG00000153406	-0.367402	4.62913	-2.97978	0.00400716	chr16	4461680	4495763	-	NMRAL1	ENST00000283429;ENST00000574733;ENST00000571448;ENST00000572232;ENST00000404295;ENST00000574425;ENST00000572110;ENST00000573533;ENST00000576176;ENST00000571291;ENST00000572391;ENST00000573520;ENST00000573571;ENST00000575002;ENST00000575557;ENST00000576935;ENST00000575995;ENST00000572559	GO:0000050(urea cycle);GO:0005515(protein binding);GO:0005634(nucleus);GO:0005654(nucleoplasm);GO:0005737(cytoplasm);GO:0005829(cytosol);GO:0042802(identical protein binding);GO:0048471(perinuclear region of cytoplasm);GO:0048471(perinuclear region of cytoplasm)	NA	NA	NA	NmrA like redox sensor 1 [Source:HGNC Symbol;Acc:HGNC:24987]	protein_coding;nonsense_mediated_decay;retained_intron;processed_transcript
ENSG00000063322	-0.444341	4.93904	-2.9714	0.00410497	chr19	39391303	39400561	+	MED29	ENST00000599417;ENST00000615911;ENST00000315588;ENST00000600973;ENST00000594368;ENST00000596297	GO:0005515(protein binding);GO:0005634(nucleus);GO:0005654(nucleoplasm);GO:0016592(mediator complex);GO:0016592(mediator complex)	NA	K15142	NA	mediator complex subunit 29 [Source:HGNC Symbol;Acc:HGNC:23074]	nonsense_mediated_decay;protein_coding
ENSG00000153574	0.330448	2.12436	3.00014	0.00377854	chr2	88691673	88750929	+	RPIA	ENST00000283646	GO:0004751(ribose-5-phosphate isomerase activity);GO:0005515(protein binding);GO:0005829(cytosol);GO:0006014(D-ribose metabolic process);GO:0006098(pentose-phosphate shunt);GO:0009052(pentose-phosphate shunt, non-oxidative branch);GO:0016853(isomerase activity);GO:0019693(ribose phosphate metabolic process);GO:0030246(carbohydrate binding);GO:0042802(identical protein binding);GO:0043231(intracel…	00030(Pentose phosphate pathway)	K01807	EC:5.3.1.6	ribose 5-phosphate isomerase A [Source:HGNC Symbol;Acc:HGNC:10297]	protein_coding
ENSG00000138764	-0.526588	2.28005	-2.98688	0.00392608	chr4	77157207	77170060	+	CCNG2	ENST00000316355;ENST00000502280;ENST00000497512;ENST00000395640;ENST00000512918;ENST00000509972;ENST00000514756	GO:0000079(regulation of cyclin-dependent protein serine/threonine kinase activity);GO:0000307(cyclin-dependent protein kinase holoenzyme complex);GO:0005634(nucleus);GO:0005737(cytoplasm);GO:0007049(cell cycle);GO:0016538(cyclin-dependent protein serine/threonine kinase regulator activity);GO:0044772(mitotic cell cycle phase transition);GO:0051301(cell division);GO:0051726(regulation of cell cyc…	04068(FoxO signaling pathway);04115(p53 signaling pathway);04115(p53 signaling pathway)	NA	NA	cyclin G2 [Source:HGNC Symbol;Acc:HGNC:1593]	protein_coding;processed_transcript
ENSG00000224093	-0.612429	2.1646	-2.98896	0.00390256	chr1	93592199	93602440	+	BCAR3-AS1	ENST00000431770;ENST00000427243;ENST00000417401;ENST00000412628;ENST00000446684	NA	NA	NA	NA	BCAR3 antisense RNA 1 [Source:HGNC Symbol;Acc:HGNC:40093]	lncRNA
ENSG00000256340	-0.436205	6.05822	-2.96068	0.00423331	chr16	18571162	18598328	+	ABCC6P1	ENST00000565118;ENST00000546162;ENST00000565647;ENST00000565566	NA	NA	NA	NA	ATP binding cassette subfamily C member 6 pseudogene 1 [Source:HGNC Symbol;Acc:HGNC:33352]	processed_transcript;transcribed_unprocessed_pseudogene
ENSG00000111339	-0.622742	3.87049	-2.95382	0.00431732	chr12	14825569	14843526	-	ART4	ENST00000228936;ENST00000430129;ENST00000544616;ENST00000420600	GO:0003950(NAD+ ADP-ribosyltransferase activity);GO:0003956(NAD(P)+-protein-arginine ADP-ribosyltransferase activity);GO:0005576(extracellular region);GO:0005886(plasma membrane);GO:0006471(protein ADP-ribosylation);GO:0006525(arginine metabolic process);GO:0016020(membrane);GO:0016740(transferase activity);GO:0016757(transferase activity, transferring glycosyl groups);GO:0018120(peptidyl-arginin…	NA	NA	NA	ADP-ribosyltransferase 4 (Dombrock blood group) [Source:HGNC Symbol;Acc:HGNC:726]	protein_coding
ENSG00000156885	-1.60201	-0.802781	-3.40067	0.00113324	chr16	31427731	31428360	-	COX6A2	ENST00000287490;ENST00000565462	GO:0004129(cytochrome-c oxidase activity);GO:0005739(mitochondrion);GO:0005743(mitochondrial inner membrane);GO:0005751(mitochondrial respiratory chain complex IV);GO:0006091(generation of precursor metabolites and energy);GO:0006119(oxidative phosphorylation);GO:0006123(mitochondrial electron transport, cytochrome c to oxygen);GO:0009060(aerobic respiration);GO:0016020(membrane);GO:0016021(integ…	00190(Oxidative phosphorylation);04260(Cardiac muscle contraction);04714(Thermogenesis);04932(Non-alcoholic fatty liver disease (NAFLD));05010(Alzheimer disease);05012(Parkinson disease);05016(Huntington disease);05016(Huntington disease)	K02266	NA	cytochrome c oxidase subunit 6A2 [Source:HGNC Symbol;Acc:HGNC:2279]	protein_coding;retained_intron
ENSG00000231609	-0.411838	1.69464	-3.00044	0.00377531	chr2	62957326	63047711	-	AC007098	ENST00000650490;ENST00000429952;ENST00000437346;ENST00000412297;ENST00000413549;ENST00000660923	NA	NA	NA	NA	novel transcript, antisense to EHBP1	lncRNA
ENSG00000171703	-0.580423	4.21666	-2.94253	0.00445907	chr20	64049836	64072347	+	TCEA2	ENST00000475792;ENST00000361317;ENST00000487164;ENST00000395053;ENST00000476113;ENST00000343484;ENST00000339217;ENST00000415602;ENST00000440819;ENST00000470559;ENST00000465111;ENST00000458442;ENST00000465433;ENST00000477783;ENST00000495168;ENST00000461072;ENST00000475236	GO:0003676(nucleic acid binding);GO:0003677(DNA binding);GO:0003746(translation elongation factor activity);GO:0005515(protein binding);GO:0005634(nucleus);GO:0006351(transcription, DNA-templated);GO:0006354(DNA-templated transcription, elongation);GO:0006355(regulation of transcription, DNA-templated);GO:0006414(translational elongation);GO:0008023(transcription elongation factor complex);GO:000…	NA	K03145	NA	transcription elongation factor A2 [Source:HGNC Symbol;Acc:HGNC:11614]	processed_transcript;protein_coding
ENSG00000006194	-0.703076	3.13121	-2.94531	0.00442369	chr16	3263800	3301401	+	ZNF263	ENST00000538765;ENST00000572748;ENST00000219069;ENST00000573578;ENST00000574253;ENST00000575823;ENST00000575332;ENST00000574674	GO:0000122(negative regulation of transcription by RNA polymerase II);GO:0001227(DNA-binding transcription repressor activity, RNA polymerase II-specific);GO:0003676(nucleic acid binding);GO:0003677(DNA binding);GO:0003700(DNA-binding transcription factor activity);GO:0005515(protein binding);GO:0005634(nucleus);GO:0006355(regulation of transcription, DNA-templated);GO:0043565(sequence-specific D…	NA	K09229	NA	zinc finger protein 263 [Source:HGNC Symbol;Acc:HGNC:13056]	protein_coding
ENSG00000137491	-0.559785	6.03944	-2.94055	0.00448433	chr11	75100563	75206549	+	SLCO2B1	ENST00000526660;ENST00000531713;ENST00000532236;ENST00000531756;ENST00000531457;ENST00000289575;ENST00000525650;ENST00000454962;ENST00000530556;ENST00000534004;ENST00000527180;ENST00000525845;ENST00000534186;ENST00000428359;ENST00000526839;ENST00000530012;ENST00000528108;ENST00000530015;ENST00000341411	GO:0001889(liver development);GO:0005515(protein binding);GO:0005886(plasma membrane);GO:0005887(integral component of plasma membrane);GO:0006811(ion transport);GO:0008514(organic anion transmembrane transporter activity);GO:0015125(bile acid transmembrane transporter activity);GO:0015347(sodium-independent organic anion transmembrane transporter activity);GO:0015711(organic anion transport);GO:…	NA	NA	NA	solute carrier organic anion transporter family member 2B1 [Source:HGNC Symbol;Acc:HGNC:10962]	processed_transcript;protein_coding;retained_intron
ENSG00000205133	-0.550257	3.97298	-2.93834	0.00451265	chr8	92883532	92966144	-	TRIQK	ENST00000537541;ENST00000521988;ENST00000518748;ENST00000523580;ENST00000520686;ENST00000520430;ENST00000517858;ENST00000517540;ENST00000378861;ENST00000524037;ENST00000521617;ENST00000518400;ENST00000520384;ENST00000519069;ENST00000524107;ENST00000519969;ENST00000517751;ENST00000522925;ENST00000522903;ENST00000523375;ENST00000524260;ENST00000523060;ENST00000519792	GO:0005783(endoplasmic reticulum);GO:0005789(endoplasmic reticulum membrane);GO:0016020(membrane);GO:0016021(integral component of membrane);GO:0016021(integral component of membrane)	NA	NA	NA	triple QxxK/R motif containing [Source:HGNC Symbol;Acc:HGNC:27828]	protein_coding;processed_transcript;retained_intron
ENSG00000176697	-1.61206	-3.03774	-4.41077	3.8e-05	chr11	27654893	27720779	-	BDNF	ENST00000439476;ENST00000525528;ENST00000395986;ENST00000533131;ENST00000356660;ENST00000418212;ENST00000533246;ENST00000530861;ENST00000395983;ENST00000438929;ENST00000530786;ENST00000584049;ENST00000532997;ENST00000395978;ENST00000395981;ENST00000525950;ENST00000314915	GO:0001657(ureteric bud development);GO:0001662(behavioral fear response);GO:0005102(signaling receptor binding);GO:0005163(nerve growth factor receptor binding);GO:0005515(protein binding);GO:0005576(extracellular region);GO:0005615(extracellular space);GO:0005737(cytoplasm);GO:0005739(mitochondrion);GO:0007165(signal transduction);GO:0007169(transmembrane receptor protein tyrosine kinase signal…	04010(MAPK signaling pathway);04014(Ras signaling pathway);04024(cAMP signaling pathway);04151(PI3K-Akt signaling pathway);04722(Neurotrophin signaling pathway);05016(Huntington disease);05030(Cocaine addiction);05034(Alcoholism);05034(Alcoholism)	NA	NA	brain derived neurotrophic factor [Source:HGNC Symbol;Acc:HGNC:1033]	protein_coding;nonsense_mediated_decay;processed_transcript
ENSG00000203999	-0.818584	1.64631	-2.97851	0.00402185	chr20	50292709	50315488	+	LINC01270	ENST00000669676;ENST00000664104;ENST00000655925;ENST00000662382;ENST00000663616;ENST00000371639;ENST00000661795;ENST00000653970;ENST00000655316;ENST00000655675;ENST00000653657;ENST00000671482;ENST00000653865;ENST00000457853	NA	NA	NA	NA	long intergenic non-protein coding RNA 1270 [Source:HGNC Symbol;Acc:HGNC:27658]	lncRNA
ENSG00000189419	-0.533969	2.58748	-2.93832	0.00451296	chr15	100344047	100350725	-	SPATA41	ENST00000647665;ENST00000662214;ENST00000558307;ENST00000560282	NA	NA	NA	NA	spermatogenesis associated 41 [Source:HGNC Symbol;Acc:HGNC:48613]	lncRNA
ENSG00000130396	-0.36711	4.60909	-2.92347	0.00470802	chr6	167826922	167970308	+	AFDN	ENST00000400825;ENST00000344191;ENST00000351017;ENST00000392108;ENST00000392112;ENST00000400824;ENST00000366809;ENST00000447894;ENST00000400822;ENST00000366806;ENST00000423229;ENST00000503021;ENST00000511637;ENST00000497596;ENST00000507679;ENST00000509296;ENST00000507704;ENST00000476946;ENST00000485634;ENST00000515794;ENST00000511503;ENST00000486649	GO:0005515(protein binding);GO:0005654(nucleoplasm);GO:0005737(cytoplasm);GO:0005829(cytosol);GO:0005886(plasma membrane);GO:0005911(cell-cell junction);GO:0005912(adherens junction);GO:0007155(cell adhesion);GO:0007165(signal transduction);GO:0007267(cell-cell signaling);GO:0008022(protein C-terminus binding);GO:0010628(positive regulation of gene expression);GO:0016607(nuclear speck);GO:0017016…	04014(Ras signaling pathway);04015(Rap1 signaling pathway);04024(cAMP signaling pathway);04520(Adherens junction);04530(Tight junction);04670(Leukocyte transendothelial migration);04670(Leukocyte transendothelial migration)	K05702	NA	afadin, adherens junction formation factor [Source:HGNC Symbol;Acc:HGNC:7137]	protein_coding;retained_intron;processed_transcript
ENSG00000247596	-0.455542	3.93237	-2.91471	0.00482675	chr3	52228612	52239158	-	TWF2	ENST00000305533;ENST00000499914;ENST00000472755	GO:0003723(RNA binding);GO:0003779(actin binding);GO:0003785(actin monomer binding);GO:0005080(protein kinase C binding);GO:0005515(protein binding);GO:0005524(ATP binding);GO:0005546(phosphatidylinositol-4,5-bisphosphate binding);GO:0005737(cytoplasm);GO:0005856(cytoskeleton);GO:0005884(actin filament);GO:0010591(regulation of lamellipodium assembly);GO:0010592(positive regulation of lamellipodi…	NA	K08870	NA	twinfilin actin binding protein 2 [Source:HGNC Symbol;Acc:HGNC:9621]	protein_coding;retained_intron
ENSG00000095539	-0.469918	5.01735	-2.90996	0.00489237	chr10	100969518	100985616	+	SEMA4G	ENST00000519649;ENST00000521006;ENST00000518124;ENST00000518244;ENST00000370250;ENST00000517724;ENST00000210633;ENST00000519756;ENST00000518948;ENST00000476171;ENST00000484128;ENST00000613292	GO:0001755(neural crest cell migration);GO:0005515(protein binding);GO:0005615(extracellular space);GO:0005886(plasma membrane);GO:0005887(integral component of plasma membrane);GO:0007275(multicellular organism development);GO:0007399(nervous system development);GO:0007411(axon guidance);GO:0016020(membrane);GO:0016021(integral component of membrane);GO:0030154(cell differentiation);GO:0030215(s…	04360(Axon guidance);04360(Axon guidance)	K06521	NA	semaphorin 4G [Source:HGNC Symbol;Acc:HGNC:10735]	protein_coding;nonsense_mediated_decay;processed_transcript;retained_intron
ENSG00000170271	-0.596376	5.68377	-2.90496	0.00496212	chr5	154818492	154850613	-	FAXDC2	ENST00000326080;ENST00000423554;ENST00000524250;ENST00000517938;ENST00000520581;ENST00000521518;ENST00000524363;ENST00000522825;ENST00000519501;ENST00000519258;ENST00000523997;ENST00000518651;ENST00000520968;ENST00000517448;ENST00000517874;ENST00000520461	GO:0000254(C-4 methylsterol oxidase activity);GO:0001934(positive regulation of protein phosphorylation);GO:0005506(iron ion binding);GO:0005515(protein binding);GO:0005737(cytoplasm);GO:0005789(endoplasmic reticulum membrane);GO:0008610(lipid biosynthetic process);GO:0016020(membrane);GO:0016021(integral component of membrane);GO:0016126(sterol biosynthetic process);GO:0016491(oxidoreductase act…	NA	K22282	NA	fatty acid hydroxylase domain containing 2 [Source:HGNC Symbol;Acc:HGNC:1334]	protein_coding;retained_intron;nonsense_mediated_decay;processed_transcript
ENSG00000100814	-0.518933	4.37123	-2.90347	0.00498315	chr14	20311368	20333312	-	CCNB1IP1	ENST00000398160;ENST00000353689;ENST00000437553;ENST00000398169;ENST00000358932;ENST00000398163;ENST00000554184;ENST00000556854;ENST00000557665;ENST00000554047;ENST00000556563;ENST00000553291;ENST00000553516;ENST00000555348;ENST00000557114;ENST00000555963	GO:0000794(condensed nuclear chromosome);GO:0000795(synaptonemal complex);GO:0001825(blastocyst formation);GO:0005515(protein binding);GO:0005634(nucleus);GO:0005694(chromosome);GO:0007131(reciprocal meiotic recombination);GO:0007286(spermatid development);GO:0016567(protein ubiquitination);GO:0016740(transferase activity);GO:0042802(identical protein binding);GO:0046872(metal ion binding);GO:005…	NA	K10639	EC:2.3.2.27	cyclin B1 interacting protein 1 [Source:HGNC Symbol;Acc:HGNC:19437]	protein_coding;nonsense_mediated_decay;processed_transcript
ENSG00000214872	-0.884541	-0.188235	-3.15521	0.00239625	chr11	57542641	57550274	+	SMTNL1	ENST00000527972;ENST00000399154	GO:0005515(protein binding);GO:0005516(calmodulin binding);GO:0005523(tropomyosin binding);GO:0005634(nucleus);GO:0005737(cytoplasm);GO:0005815(microtubule organizing center);GO:0008157(protein phosphatase 1 binding);GO:0014823(response to activity);GO:0018105(peptidyl-serine phosphorylation);GO:0030016(myofibril);GO:0030036(actin cytoskeleton organization);GO:0031430(M band);GO:0031674(I band);G…	NA	NA	NA	smoothelin like 1 [Source:HGNC Symbol;Acc:HGNC:32394]	protein_coding
ENSG00000275152	-0.689632	5.67938	-2.90142	0.00501224	chr17	35976493	35981497	-	CCL16	ENST00000613642;ENST00000611905;ENST00000610493	GO:0002548(monocyte chemotaxis);GO:0005125(cytokine activity);GO:0005515(protein binding);GO:0005576(extracellular region);GO:0005615(extracellular space);GO:0006935(chemotaxis);GO:0006954(inflammatory response);GO:0006955(immune response);GO:0007154(cell communication);GO:0007165(signal transduction);GO:0007186(G protein-coupled receptor signaling pathway);GO:0007267(cell-cell signaling);GO:0008…	04060(Cytokine-cytokine receptor interaction);04062(Chemokine signaling pathway);04062(Chemokine signaling pathway)	K21093	NA	C-C motif chemokine ligand 16 [Source:HGNC Symbol;Acc:HGNC:10614]	nonsense_mediated_decay;protein_coding
ENSG00000169432	-0.510641	3.73433	-2.89997	0.00503278	chr2	166195185	166376001	-	SCN9A	ENST00000642356;ENST00000409672;ENST00000303354;ENST00000645907;ENST00000646694;ENST00000644316;ENST00000409435;ENST00000667201;ENST00000643319;ENST00000645283;ENST00000454569;ENST00000452182;ENST00000645815;ENST00000472119;ENST00000667991	GO:0001518(voltage-gated sodium channel complex);GO:0005216(ion channel activity);GO:0005244(voltage-gated ion channel activity);GO:0005248(voltage-gated sodium channel activity);GO:0005261(cation channel activity);GO:0005272(sodium channel activity);GO:0005515(protein binding);GO:0005886(plasma membrane);GO:0005887(integral component of plasma membrane);GO:0006811(ion transport);GO:0006814(sodiu…	04742(Taste transduction);04742(Taste transduction)	K04841	NA	sodium voltage-gated channel alpha subunit 9 [Source:HGNC Symbol;Acc:HGNC:10597]	protein_coding;retained_intron;nonsense_mediated_decay
ENSG00000109576	-0.723111	4.6241	-2.89922	0.0050435	chr4	170060222	170091699	-	AADAT	ENST00000337664;ENST00000509167;ENST00000515480;ENST00000353187;ENST00000505906;ENST00000510340;ENST00000507375;ENST00000502392	GO:0003824(catalytic activity);GO:0005739(mitochondrion);GO:0005759(mitochondrial matrix);GO:0006103(2-oxoglutarate metabolic process);GO:0006536(glutamate metabolic process);GO:0006554(lysine catabolic process);GO:0006569(tryptophan catabolic process);GO:0008483(transaminase activity);GO:0009058(biosynthetic process);GO:0016212(kynurenine-oxoglutarate transaminase activity);GO:0016740(transferas…	00310(Lysine degradation);00380(Tryptophan metabolism);00380(Tryptophan metabolism)	K00825	2.6.1.39;EC:2.6.1.7	aminoadipate aminotransferase [Source:HGNC Symbol;Acc:HGNC:17929]	protein_coding;retained_intron
ENSG00000176422	-0.394044	7.00808	-2.89348	0.00512611	chr12	56468578	56479708	+	SPRYD4	ENST00000338146	GO:0003674(molecular_function);GO:0005515(protein binding);GO:0005634(nucleus);GO:0008150(biological_process)	NA	NA	NA	SPRY domain containing 4 [Source:HGNC Symbol;Acc:HGNC:27468]	protein_coding
ENSG00000233110	-0.6968	-1.18307	-3.40024	0.00113477	chr4	185587909	185594003	+	AC093797	ENST00000411847	NA	NA	NA	NA	novel transcript, antisense to SORBS2	lncRNA
ENSG00000224597	-0.519708	1.50876	-2.94066	0.00448289	chr10	29409402	29487745	+	SVIL-AS1	ENST00000430295;ENST00000413405;ENST00000608994;ENST00000609413;ENST00000414457;ENST00000427063;ENST00000446807;ENST00000423223;ENST00000445521;ENST00000623175;ENST00000438202;ENST00000646086;ENST00000455774	NA	NA	NA	NA	SVIL antisense RNA 1 [Source:HGNC Symbol;Acc:HGNC:51219]	processed_transcript;transcribed_unprocessed_pseudogene
ENSG00000167912	-1.65332	-1.04287	-3.38148	0.00120299	chr8	59119040	59121346	+	AC090152	ENST00000523683;ENST00000518993;ENST00000665670;ENST00000662685;ENST00000517898	NA	NA	NA	NA	novel transcript	lncRNA
ENSG00000147647	-0.419001	7.82335	-2.88863	0.00519686	chr8	104330324	104467055	-	DPYS	ENST00000521601;ENST00000351513;ENST00000520806;ENST00000533874;ENST00000520483;ENST00000521372;ENST00000519217;ENST00000521573	GO:0002058(uracil binding);GO:0002059(thymine binding);GO:0004157(dihydropyrimidinase activity);GO:0005515(protein binding);GO:0005737(cytoplasm);GO:0005829(cytosol);GO:0006208(pyrimidine nucleobase catabolic process);GO:0006210(thymine catabolic process);GO:0006212(uracil catabolic process);GO:0008270(zinc ion binding);GO:0016597(amino acid binding);GO:0016787(hydrolase activity);GO:0016810(hydr…	00240(Pyrimidine metabolism);00410(beta-Alanine metabolism);00770(Pantothenate and CoA biosynthesis);00983(Drug metabolism - other enzymes);00983(Drug metabolism - other enzymes)	K01464	EC:3.5.2.2	dihydropyrimidinase [Source:HGNC Symbol;Acc:HGNC:3013]	processed_transcript;protein_coding;retained_intron
ENSG00000182841	-0.322141	2.72614	-2.88843	0.00519977	chr22	42555223	42582038	-	RRP7BP	ENST00000357802;ENST00000437211;ENST00000458605;ENST00000566851;ENST00000421116	NA	NA	NA	NA	ribosomal RNA processing 7 homolog B, pseudogene [Source:HGNC Symbol;Acc:HGNC:30454]	processed_transcript;transcribed_unprocessed_pseudogene
ENSG00000182796	-0.511969	4.03535	-2.87596	0.00538596	chr12	55829608	55836246	+	TMEM198B	ENST00000478241;ENST00000636659;ENST00000636428;ENST00000482378;ENST00000637092;ENST00000635938;ENST00000635977;ENST00000636790;ENST00000637783;ENST00000637951;ENST00000508246;ENST00000637087;ENST00000471276;ENST00000484016;ENST00000487582	NA	NA	NA	NA	transmembrane protein 198B (pseudogene) [Source:HGNC Symbol;Acc:HGNC:43629]	processed_transcript;transcribed_unitary_pseudogene
ENSG00000122884	-0.729057	4.67169	-2.87513	0.0053985	chr10	73007217	73096974	-	P4HA1	ENST00000307116;ENST00000373008;ENST00000263556;ENST00000394890;ENST00000440381;ENST00000464310	GO:0004656(procollagen-proline 4-dioxygenase activity);GO:0005506(iron ion binding);GO:0005515(protein binding);GO:0005581(collagen trimer);GO:0005739(mitochondrion);GO:0005783(endoplasmic reticulum);GO:0005788(endoplasmic reticulum lumen);GO:0016020(membrane);GO:0016222(procollagen-proline 4-dioxygenase complex);GO:0016491(oxidoreductase activity);GO:0016702(oxidoreductase activity, acting on si…	00330(Arginine and proline metabolism);00330(Arginine and proline metabolism)	K00472	EC:1.14.11.2	prolyl 4-hydroxylase subunit alpha 1 [Source:HGNC Symbol;Acc:HGNC:8546]	protein_coding;retained_intron
ENSG00000101605	-0.627681	6.19484	-2.87178	0.0054497	chr18	3066807	3219968	-	MYOM1	ENST00000356443;ENST00000400569;ENST00000261606;ENST00000581804;ENST00000581075;ENST00000582016;ENST00000577294	GO:0002074(extraocular skeletal muscle development);GO:0005515(protein binding);GO:0005737(cytoplasm);GO:0005863(striated muscle myosin thick filament);GO:0006936(muscle contraction);GO:0008307(structural constituent of muscle);GO:0010628(positive regulation of gene expression);GO:0010737(protein kinase A signaling);GO:0019900(kinase binding);GO:0030017(sarcomere);GO:0031430(M band);GO:0032982(my…	NA	NA	NA	myomesin 1 [Source:HGNC Symbol;Acc:HGNC:7613]	protein_coding;processed_transcript;nonsense_mediated_decay;retained_intron
ENSG00000228065	-0.613294	0.728018	-2.9751	0.00406149	chr10	65570338	65880289	+	LINC01515	ENST00000433152;ENST00000669518;ENST00000601979;ENST00000667597;ENST00000653705;ENST00000666779;ENST00000659321;ENST00000671392;ENST00000599409;ENST00000666619;ENST00000620859;ENST00000657227;ENST00000661052;ENST00000659135;ENST00000600848;ENST00000658125;ENST00000598902;ENST00000671334;ENST00000601926;ENST00000670657;ENST00000601888;ENST00000598092;ENST00000663281;ENST00000671055;ENST00000657308…	NA	NA	NA	NA	long intergenic non-protein coding RNA 1515 [Source:HGNC Symbol;Acc:HGNC:51210]	lncRNA
ENSG00000132510	0.386512	4.10569	2.86406	0.00556933	chr17	7839904	7854796	+	KDM6B	ENST00000571047;ENST00000254846;ENST00000448097;ENST00000572030;ENST00000575521;ENST00000570632	GO:0000790(nuclear chromatin);GO:0000978(RNA polymerase II cis-regulatory region sequence-specific DNA binding);GO:0002437(inflammatory response to antigenic stimulus);GO:0003682(chromatin binding);GO:0005515(protein binding);GO:0005634(nucleus);GO:0005654(nucleoplasm);GO:0006325(chromatin organization);GO:0006338(chromatin remodeling);GO:0006954(inflammatory response);GO:0008013(beta-catenin bin…	NA	K11448	EC:1.14.11.-	lysine demethylase 6B [Source:HGNC Symbol;Acc:HGNC:29012]	processed_transcript;protein_coding
ENSG00000123600	-0.470207	2.4664	-2.86904	0.0054918	chr2	171317405	171434802	-	METTL8	ENST00000612742;ENST00000375258;ENST00000447486;ENST00000483284;ENST00000463392;ENST00000438609;ENST00000392604;ENST00000477130;ENST00000464491;ENST00000470773;ENST00000460188;ENST00000392599;ENST00000460539;ENST00000462821;ENST00000442778;ENST00000453846;ENST00000442541	GO:0004402(histone acetyltransferase activity);GO:0005634(nucleus);GO:0005737(cytoplasm);GO:0007519(skeletal muscle tissue development);GO:0008168(methyltransferase activity);GO:0008174(mRNA methyltransferase activity);GO:0016573(histone acetylation);GO:0016740(transferase activity);GO:0030488(tRNA methylation);GO:0032259(methylation);GO:0045444(fat cell differentiation);GO:0052735(tRNA (cytosine…	NA	NA	NA	methyltransferase like 8 [Source:HGNC Symbol;Acc:HGNC:25856]	protein_coding;nonsense_mediated_decay;retained_intron;processed_transcript
ENSG00000188833	-0.562178	2.88741	-2.86034	0.00562774	chr9	137434364	137441449	-	ENTPD8	ENST00000371506;ENST00000344119;ENST00000461823;ENST00000493135	GO:0000166(nucleotide binding);GO:0005524(ATP binding);GO:0005886(plasma membrane);GO:0009124(nucleoside monophosphate biosynthetic process);GO:0009133(nucleoside diphosphate biosynthetic process);GO:0016020(membrane);GO:0016021(integral component of membrane);GO:0016787(hydrolase activity);GO:0017110(nucleoside-diphosphatase activity);GO:0017111(nucleoside-triphosphatase activity);GO:0034656(nuc…	00230(Purine metabolism);00240(Pyrimidine metabolism);05169(Epstein-Barr virus infection);05169(Epstein-Barr virus infection)	K01510	EC:3.6.1.5	ectonucleoside triphosphate diphosphohydrolase 8 [Source:HGNC Symbol;Acc:HGNC:24860]	protein_coding;retained_intron
ENSG00000140043	-0.496846	3.36397	-2.85395	0.00572963	chr14	73851844	73886827	+	PTGR2	ENST00000555228;ENST00000555661;ENST00000555976;ENST00000553326;ENST00000267568;ENST00000556219;ENST00000553813	GO:0005515(protein binding);GO:0005737(cytoplasm);GO:0006693(prostaglandin metabolic process);GO:0016491(oxidoreductase activity);GO:0036132(13-prostaglandin reductase activity);GO:0047522(15-oxoprostaglandin 13-oxidase activity);GO:0055114(oxidation-reduction process);GO:0055114(oxidation-reduction process)	NA	K13949	EC:1.3.1.48	prostaglandin reductase 2 [Source:HGNC Symbol;Acc:HGNC:20149]	protein_coding;processed_transcript;retained_intron
ENSG00000271576	-0.663865	0.876828	-2.94373	0.00444381	chr1	84076331	84077931	-	AL359504	ENST00000605506	NA	NA	NA	NA	novel transcript	lncRNA
ENSG00000157214	-0.736429	1.96202	-2.87509	0.00539909	chr7	90167590	90238137	+	STEAP2	ENST00000428074;ENST00000287908;ENST00000394621;ENST00000394626;ENST00000394622;ENST00000394632;ENST00000426158;ENST00000402625;ENST00000394629;ENST00000482369	GO:0005768(endosome);GO:0005769(early endosome);GO:0005829(cytosol);GO:0005886(plasma membrane);GO:0006811(ion transport);GO:0006893(Golgi to plasma membrane transport);GO:0006897(endocytosis);GO:0008823(cupric reductase activity);GO:0009725(response to hormone);GO:0010008(endosome membrane);GO:0015677(copper ion import);GO:0016020(membrane);GO:0016021(integral component of membrane);GO:0016491(o…	04978(Mineral absorption);04978(Mineral absorption)	K14738	EC:1.16.1.-	STEAP2 metalloreductase [Source:HGNC Symbol;Acc:HGNC:17885]	protein_coding;retained_intron
ENSG00000167969	-0.304794	4.83103	-2.85062	0.0057833	chr16	2239402	2251591	-	ECI1	ENST00000301729;ENST00000562238;ENST00000570258;ENST00000566379;ENST00000563447;ENST00000563029;ENST00000561688	GO:0003824(catalytic activity);GO:0004165(dodecenoyl-CoA delta-isomerase activity);GO:0004300(enoyl-CoA hydratase activity);GO:0005739(mitochondrion);GO:0005759(mitochondrial matrix);GO:0006629(lipid metabolic process);GO:0006631(fatty acid metabolic process);GO:0006635(fatty acid beta-oxidation);GO:0016853(isomerase activity);GO:0016863(intramolecular oxidoreductase activity, transposing C=C bon…	00071(Fatty acid degradation);00071(Fatty acid degradation)	NA	NA	enoyl-CoA delta isomerase 1 [Source:HGNC Symbol;Acc:HGNC:2703]	protein_coding;retained_intron
ENSG00000279689	0.372749	4.69565	2.84916	0.00580701	chr10	73769264	73772862	-	AC022400	ENST00000623453	NA	NA	NA	NA	TEC	TEC
ENSG00000211584	-0.650999	3.51398	-2.84568	0.00586377	chr12	47753916	47780824	+	SLC48A1	ENST00000548498;ENST00000552003;ENST00000547002;ENST00000549243;ENST00000442892;ENST00000551301;ENST00000442218;ENST00000461620;ENST00000476104	GO:0005515(protein binding);GO:0005764(lysosome);GO:0005765(lysosomal membrane);GO:0005768(endosome);GO:0005886(plasma membrane);GO:0010008(endosome membrane);GO:0015232(heme transporter activity);GO:0015886(heme transport);GO:0016020(membrane);GO:0016021(integral component of membrane);GO:0020037(heme binding);GO:0020037(heme binding)	NA	K15380	NA	solute carrier family 48 member 1 [Source:HGNC Symbol;Acc:HGNC:26035]	protein_coding;retained_intron;nonsense_mediated_decay;processed_transcript
ENSG00000185664	-0.525495	1.25201	-2.90409	0.00497437	chr12	55954105	55973317	-	PMEL	ENST00000449260;ENST00000552882;ENST00000550464;ENST00000548747;ENST00000548493;ENST00000550447;ENST00000549564;ENST00000549404;ENST00000550762;ENST00000548803;ENST00000547137;ENST00000546543;ENST00000556802;ENST00000548689;ENST00000550590;ENST00000549430;ENST00000549418;ENST00000549233;ENST00000549413	GO:0005515(protein binding);GO:0005576(extracellular region);GO:0005768(endosome);GO:0005771(multivesicular body);GO:0005783(endoplasmic reticulum);GO:0005789(endoplasmic reticulum membrane);GO:0005794(Golgi apparatus);GO:0005886(plasma membrane);GO:0005887(integral component of plasma membrane);GO:0016020(membrane);GO:0016021(integral component of membrane);GO:0032438(melanosome organization);GO…	NA	NA	NA	premelanosome protein [Source:HGNC Symbol;Acc:HGNC:10880]	protein_coding;processed_transcript;retained_intron
ENSG00000204613	-0.560636	2.18774	-2.86001	0.00563298	chr6	30151943	30161211	-	TRIM10	ENST00000449742;ENST00000376704	GO:0003674(molecular_function);GO:0005515(protein binding);GO:0005737(cytoplasm);GO:0008150(biological_process);GO:0008270(zinc ion binding);GO:0010468(regulation of gene expression);GO:0016567(protein ubiquitination);GO:0030218(erythrocyte differentiation);GO:0045087(innate immune response);GO:0046597(negative regulation of viral entry into host cell);GO:0046872(metal ion binding);GO:0061630(ubi…	NA	K12002	NA	tripartite motif containing 10 [Source:HGNC Symbol;Acc:HGNC:10072]	protein_coding
ENSG00000223396	-0.495767	1.41616	-2.89066	0.0051672	chr1	201518703	201584367	+	RPS10P7	ENST00000441932;ENST00000648727;ENST00000482594	NA	NA	NA	NA	ribosomal protein S10 pseudogene 7 [Source:HGNC Symbol;Acc:HGNC:36423]	processed_transcript;transcribed_processed_pseudogene
ENSG00000153037	0.35435	4.66685	2.83039	0.00611967	chr5	112861188	112891637	+	SRP19	ENST00000503445;ENST00000505459;ENST00000506997;ENST00000282999;ENST00000391338;ENST00000515463;ENST00000621420;ENST00000515755;ENST00000445150;ENST00000506987;ENST00000509024;ENST00000504696	GO:0003723(RNA binding);GO:0005515(protein binding);GO:0005730(nucleolus);GO:0005737(cytoplasm);GO:0005786(signal recognition particle, endoplasmic reticulum targeting);GO:0005829(cytosol);GO:0006613(cotranslational protein targeting to membrane);GO:0006614(SRP-dependent cotranslational protein targeting to membrane);GO:0006617(SRP-dependent cotranslational protein targeting to membrane, signal s…	03060(Protein export);03060(Protein export)	K03105	NA	signal recognition particle 19 [Source:HGNC Symbol;Acc:HGNC:11300]	protein_coding;nonsense_mediated_decay;retained_intron
ENSG00000132436	0.492801	1.45015	2.87426	0.00541179	chr7	50444128	50450390	-	FIGNL1	ENST00000356889;ENST00000611938;ENST00000615084;ENST00000617389;ENST00000613602;ENST00000395556;ENST00000433017;ENST00000419119;ENST00000435566;ENST00000436590;ENST00000422854;ENST00000440350;ENST00000420829;ENST00000448788	GO:0000166(nucleotide binding);GO:0000228(nuclear chromosome);GO:0000287(magnesium ion binding);GO:0001649(osteoblast differentiation);GO:0005515(protein binding);GO:0005524(ATP binding);GO:0005634(nucleus);GO:0005737(cytoplasm);GO:0007140(male meiotic nuclear division);GO:0008568(microtubule-severing ATPase activity);GO:0010569(regulation of double-strand break repair via homologous recombinatio…	NA	K22766	EC:3.6.4.-	fidgetin like 1 [Source:HGNC Symbol;Acc:HGNC:13286]	protein_coding
ENSG00000108187	-0.308688	6.14187	-2.82719	0.00617455	chr10	68282660	68332928	-	PBLD	ENST00000336578;ENST00000358769;ENST00000468798;ENST00000309049;ENST00000495025;ENST00000277795;ENST00000478192	GO:0003674(molecular_function);GO:0003824(catalytic activity);GO:0005515(protein binding);GO:0005737(cytoplasm);GO:0009058(biosynthetic process);GO:0010633(negative regulation of epithelial cell migration);GO:0010719(negative regulation of epithelial to mesenchymal transition);GO:0016853(isomerase activity);GO:0030277(maintenance of gastrointestinal epithelium);GO:0030512(negative regulation of t…	NA	NA	NA	phenazine biosynthesis like protein domain containing [Source:HGNC Symbol;Acc:HGNC:23301]	protein_coding;retained_intron
ENSG00000173818	-0.27024	3.07176	-2.82373	0.00623438	chr17	80415165	80438086	+	ENDOV	ENST00000520537;ENST00000520484;ENST00000522577;ENST00000520367;ENST00000518137;ENST00000523999;ENST00000519117;ENST00000323854;ENST00000521330;ENST00000522751;ENST00000520136;ENST00000520284;ENST00000517795;ENST00000523228;ENST00000523828;ENST00000522200;ENST00000520118;ENST00000521565;ENST00000518907;ENST00000521847;ENST00000521830;ENST00000518644;ENST00000518901;ENST00000523165;ENST00000517295…	GO:0000287(magnesium ion binding);GO:0003677(DNA binding);GO:0003723(RNA binding);GO:0003727(single-stranded RNA binding);GO:0004518(nuclease activity);GO:0004519(endonuclease activity);GO:0005515(protein binding);GO:0005634(nucleus);GO:0005730(nucleolus);GO:0005737(cytoplasm);GO:0006281(DNA repair);GO:0010494(cytoplasmic stress granule);GO:0016787(hydrolase activity);GO:0016888(endodeoxyribonucl…	NA	K21813	EC:3.1.26.-	endonuclease V [Source:HGNC Symbol;Acc:HGNC:26640]	retained_intron;nonsense_mediated_decay;protein_coding;processed_transcript
ENSG00000231690	-0.640552	-0.52909	-3.11178	0.00272609	chr6	169790057	169802873	+	LINC00574	ENST00000420557	NA	NA	NA	NA	long intergenic non-protein coding RNA 574 [Source:HGNC Symbol;Acc:HGNC:21598]	lncRNA
ENSG00000196502	-0.716665	6.6789	-2.8196	0.00630634	chr16	28605196	28623586	-	SULT1A1	ENST00000569554;ENST00000350842;ENST00000564818;ENST00000567998;ENST00000562058;ENST00000395607;ENST00000395609;ENST00000314752;ENST00000563493;ENST00000566189;ENST00000567512	GO:0004062(aryl sulfotransferase activity);GO:0005515(protein binding);GO:0005737(cytoplasm);GO:0005829(cytosol);GO:0006068(ethanol catabolic process);GO:0006584(catecholamine metabolic process);GO:0006629(lipid metabolic process);GO:0006805(xenobiotic metabolic process);GO:0008146(sulfotransferase activity);GO:0008202(steroid metabolic process);GO:0008210(estrogen metabolic process);GO:0009308(a…	05204(Chemical carcinogenesis);05204(Chemical carcinogenesis)	K01014	EC:2.8.2.1	sulfotransferase family 1A member 1 [Source:HGNC Symbol;Acc:HGNC:11453]	protein_coding;nonsense_mediated_decay;retained_intron
ENSG00000258168	-0.946086	-1.0639	-3.24693	0.00181849	chr12	70468080	70538811	+	AC025569	ENST00000549460;ENST00000667427;ENST00000548687;ENST00000548924;ENST00000549616;ENST00000549359;ENST00000667308;ENST00000551438;ENST00000547656;ENST00000546836	NA	NA	NA	NA	novel transcript, antisense to PTPRB	lncRNA
ENSG00000188811	-0.29731	4.34743	-2.81362	0.0064121	chr13	39038306	39050109	+	NHLRC3	ENST00000473371;ENST00000470258;ENST00000379599;ENST00000379600;ENST00000485407	GO:0000209(protein polyubiquitination);GO:0005515(protein binding);GO:0005576(extracellular region);GO:0035578(azurophil granule lumen);GO:0043161(proteasome-mediated ubiquitin-dependent protein catabolic process);GO:0043312(neutrophil degranulation);GO:0061630(ubiquitin protein ligase activity);GO:0061630(ubiquitin protein ligase activity)	NA	NA	NA	NHL repeat containing 3 [Source:HGNC Symbol;Acc:HGNC:33751]	retained_intron;protein_coding
ENSG00000186204	-0.660122	6.4243	-2.81371	0.00641047	chr19	15673018	15697148	+	CYP4F12	ENST00000547332;ENST00000547471;ENST00000451750;ENST00000430608;ENST00000548237;ENST00000518629;ENST00000548501;ENST00000549622;ENST00000548435;ENST00000550308;ENST00000546792;ENST00000550264;ENST00000517734;ENST00000551607;ENST00000324632;ENST00000550627;ENST00000546608	GO:0000038(very long-chain fatty acid metabolic process);GO:0001676(long-chain fatty acid metabolic process);GO:0003091(renal water homeostasis);GO:0003095(pressure natriuresis);GO:0004497(monooxygenase activity);GO:0005506(iron ion binding);GO:0005515(protein binding);GO:0005737(cytoplasm);GO:0005783(endoplasmic reticulum);GO:0005789(endoplasmic reticulum membrane);GO:0006629(lipid metabolic pro…	NA	K17730	EC:1.14.14.1	cytochrome P450 family 4 subfamily F member 12 [Source:HGNC Symbol;Acc:HGNC:18857]	nonsense_mediated_decay;retained_intron;protein_coding
ENSG00000213398	-0.389166	6.11867	-2.80318	0.00660058	chr16	67939750	67944120	-	LCAT	ENST00000264005;ENST00000573538;ENST00000570369;ENST00000570980;ENST00000575467;ENST00000576450;ENST00000570396;ENST00000573846;ENST00000575277	GO:0003847(1-alkyl-2-acetylglycerophosphocholine esterase activity);GO:0004607(phosphatidylcholine-sterol O-acyltransferase activity);GO:0005515(protein binding);GO:0005576(extracellular region);GO:0005615(extracellular space);GO:0006629(lipid metabolic process);GO:0006644(phospholipid metabolic process);GO:0006656(phosphatidylcholine biosynthetic process);GO:0008202(steroid metabolic process);GO…	00564(Glycerophospholipid metabolism);04979(Cholesterol metabolism);04979(Cholesterol metabolism)	K00650	EC:2.3.1.43	lecithin-cholesterol acyltransferase [Source:HGNC Symbol;Acc:HGNC:6522]	protein_coding;nonsense_mediated_decay;retained_intron
ENSG00000144843	0.708853	1.37665	2.84844	0.00581872	chr3	119579268	119589945	+	ADPRH	ENST00000478399;ENST00000481816;ENST00000471850;ENST00000485496;ENST00000478927;ENST00000357003;ENST00000465513	GO:0000287(magnesium ion binding);GO:0003875(ADP-ribosylarginine hydrolase activity);GO:0005096(GTPase activator activity);GO:0005515(protein binding);GO:0005615(extracellular space);GO:0005776(autophagosome);GO:0005829(cytosol);GO:0006464(cellular protein modification process);GO:0006886(intracellular protein transport);GO:0016787(hydrolase activity);GO:0017137(Rab GTPase binding);GO:0030955(pot…	NA	NA	NA	ADP-ribosylarginine hydrolase [Source:HGNC Symbol;Acc:HGNC:269]	protein_coding;processed_transcript
ENSG00000128309	-0.294346	7.58544	-2.79627	0.00672813	chr22	37019635	37029822	+	MPST	ENST00000401419;ENST00000404802;ENST00000341116;ENST00000429360;ENST00000404393;ENST00000485587;ENST00000397225;ENST00000628507	GO:0000098(sulfur amino acid catabolic process);GO:0001822(kidney development);GO:0001889(liver development);GO:0004792(thiosulfate sulfurtransferase activity);GO:0005515(protein binding);GO:0005737(cytoplasm);GO:0005739(mitochondrion);GO:0005759(mitochondrial matrix);GO:0005829(cytosol);GO:0009440(cyanate catabolic process);GO:0009636(response to toxic substance);GO:0016740(transferase activity)…	00270(Cysteine and methionine metabolism);00920(Sulfur metabolism);04122(Sulfur relay system);04122(Sulfur relay system)	K01011	2.8.1.2;EC:2.8.1.1	mercaptopyruvate sulfurtransferase [Source:HGNC Symbol;Acc:HGNC:7223]	protein_coding;retained_intron
ENSG00000159307	0.849078	2.32315	2.80478	0.00657135	chr22	43197280	43343372	-	SCUBE1	ENST00000360835;ENST00000615096;ENST00000449304;ENST00000290460;ENST00000477991;ENST00000470433;ENST00000461595;ENST00000480833	GO:0005509(calcium ion binding);GO:0005515(protein binding);GO:0005576(extracellular region);GO:0005615(extracellular space);GO:0005886(plasma membrane);GO:0006954(inflammatory response);GO:0007512(adult heart development);GO:0007596(blood coagulation);GO:0009791(post-embryonic development);GO:0009897(external side of plasma membrane);GO:0009986(cell surface);GO:0016020(membrane);GO:0019897(extri…	NA	NA	NA	signal peptide, CUB domain and EGF like domain containing 1 [Source:HGNC Symbol;Acc:HGNC:13441]	protein_coding;processed_transcript
ENSG00000099365	-0.500283	2.96033	-2.79372	0.00677576	chr16	30989256	31010638	-	STX1B	ENST00000215095;ENST00000565419;ENST00000566211	GO:0000149(SNARE binding);GO:0001956(positive regulation of neurotransmitter secretion);GO:0005102(signaling receptor binding);GO:0005484(SNAP receptor activity);GO:0005515(protein binding);GO:0005634(nucleus);GO:0005737(cytoplasm);GO:0005815(microtubule organizing center);GO:0005819(spindle);GO:0005829(cytosol);GO:0005856(cytoskeleton);GO:0005886(plasma membrane);GO:0006836(neurotransmitter tran…	04130(SNARE interactions in vesicular transport);04721(Synaptic vesicle cycle);04721(Synaptic vesicle cycle)	K08486	NA	syntaxin 1B [Source:HGNC Symbol;Acc:HGNC:18539]	protein_coding;retained_intron
ENSG00000101004	-0.446578	3.92306	-2.79021	0.00684183	chr20	25452697	25585531	-	NINL	ENST00000278886;ENST00000422516;ENST00000464285;ENST00000496509;ENST00000336104;ENST00000489780;ENST00000461642	GO:0000086(G2/M transition of mitotic cell cycle);GO:0005509(calcium ion binding);GO:0005515(protein binding);GO:0005737(cytoplasm);GO:0005813(centrosome);GO:0005815(microtubule organizing center);GO:0005829(cytosol);GO:0005856(cytoskeleton);GO:0005874(microtubule);GO:0010389(regulation of G2/M transition of mitotic cell cycle);GO:0034454(microtubule anchoring at centrosome);GO:0045171(intercellu…	NA	K16477	NA	ninein like [Source:HGNC Symbol;Acc:HGNC:29163]	protein_coding;processed_transcript
ENSG00000230371	-0.955869	-0.564004	-3.07806	0.00301093	chr13	113130416	113132054	+	KARS1P2	ENST00000415696	NA	NA	NA	NA	lysyl-tRNA synthetase 1 pseudogene 2 [Source:HGNC Symbol;Acc:HGNC:39208]	processed_pseudogene
ENSG00000257702	-0.460466	4.27926	-2.78573	0.00692705	chr2	74502595	74504678	+	LBX2-AS1	ENST00000603175;ENST00000548978	NA	NA	NA	NA	LBX2 antisense RNA 1 [Source:HGNC Symbol;Acc:HGNC:25136]	lncRNA
ENSG00000260886	-1.49569	-0.11847	-2.99528	0.00383193	chr16	71564952	71578187	+	TAT-AS1	ENST00000656895;ENST00000666821;ENST00000670228;ENST00000561529	NA	NA	NA	NA	TAT antisense RNA 1 [Source:HGNC Symbol;Acc:HGNC:51369]	lncRNA
ENSG00000167202	-0.438664	5.56029	-2.78162	0.00700612	chr15	77984036	78077652	-	TBC1D2B	ENST00000465531;ENST00000300584;ENST00000409931;ENST00000418039;ENST00000491479;ENST00000492078;ENST00000459715;ENST00000497942;ENST00000472786;ENST00000486703;ENST00000435468;ENST00000482562	GO:0005096(GTPase activator activity);GO:0005515(protein binding);GO:0005829(cytosol);GO:0006886(intracellular protein transport);GO:0017137(Rab GTPase binding);GO:0090630(activation of GTPase activity);GO:0090630(activation of GTPase activity)	NA	K20166	NA	TBC1 domain family member 2B [Source:HGNC Symbol;Acc:HGNC:29183]	protein_coding;retained_intron;processed_transcript
ENSG00000205981	-0.273138	4.43686	-2.77782	0.00707996	chr3	180983709	180989763	-	DNAJC19	ENST00000382564;ENST00000469657;ENST00000486355;ENST00000491873;ENST00000646965;ENST00000479269;ENST00000643241;ENST00000478723;ENST00000485675;ENST00000482363;ENST00000472504	GO:0001405(PAM complex, Tim23 associated import motor);GO:0001671(ATPase activator activity);GO:0005515(protein binding);GO:0005739(mitochondrion);GO:0005743(mitochondrial inner membrane);GO:0006457(protein folding);GO:0006626(protein targeting to mitochondrion);GO:0007601(visual perception);GO:0015031(protein transport);GO:0016020(membrane);GO:0016021(integral component of membrane);GO:0030150(p…	NA	K09539	NA	DnaJ heat shock protein family (Hsp40) member C19 [Source:HGNC Symbol;Acc:HGNC:30528]	protein_coding;nonsense_mediated_decay;retained_intron
ENSG00000198515	-0.792854	2.80809	-2.77666	0.0071025	chr4	47935977	48016681	-	CNGA1	ENST00000402813;ENST00000514170;ENST00000420489;ENST00000506118;ENST00000504722;ENST00000514520;ENST00000513178	GO:0000166(nucleotide binding);GO:0001750(photoreceptor outer segment);GO:0005216(ion channel activity);GO:0005221(intracellular cyclic nucleotide activated cation channel activity);GO:0005222(intracellular cAMP-activated cation channel activity);GO:0005223(intracellular cGMP-activated cation channel activity);GO:0005515(protein binding);GO:0005886(plasma membrane);GO:0005887(integral component o…	04022(cGMP-PKG signaling pathway);04024(cAMP signaling pathway);04744(Phototransduction);04744(Phototransduction)	NA	NA	cyclic nucleotide gated channel subunit alpha 1 [Source:HGNC Symbol;Acc:HGNC:2148]	protein_coding;retained_intron
ENSG00000147576	-0.470942	5.6638	-2.77797	0.0070769	chr8	66432492	66468907	+	ADHFE1	ENST00000415254;ENST00000424777;ENST00000276576;ENST00000396621;ENST00000426810;ENST00000496501;ENST00000396623;ENST00000466920;ENST00000431959;ENST00000449512;ENST00000422166;ENST00000443372;ENST00000463261;ENST00000419955;ENST00000518781;ENST00000466739	GO:0004022(alcohol dehydrogenase (NAD+) activity);GO:0005739(mitochondrion);GO:0005759(mitochondrial matrix);GO:0006103(2-oxoglutarate metabolic process);GO:0006539(glutamate catabolic process via 2-oxoglutarate);GO:0016491(oxidoreductase activity);GO:0046872(metal ion binding);GO:0047988(hydroxyacid-oxoacid transhydrogenase activity);GO:0055114(oxidation-reduction process);GO:0055114(oxidation-r…	NA	K11173	EC:1.1.99.24	alcohol dehydrogenase iron containing 1 [Source:HGNC Symbol;Acc:HGNC:16354]	protein_coding;nonsense_mediated_decay;processed_transcript;retained_intron
ENSG00000180089	-0.530504	2.91912	-2.77342	0.00716634	chr19	55226638	55228773	-	TMEM86B	ENST00000327042;ENST00000589190;ENST00000585416	GO:0005515(protein binding);GO:0005737(cytoplasm);GO:0005789(endoplasmic reticulum membrane);GO:0016020(membrane);GO:0016021(integral component of membrane);GO:0016787(hydrolase activity);GO:0016803(ether hydrolase activity);GO:0036151(phosphatidylcholine acyl-chain remodeling);GO:0042802(identical protein binding);GO:0046485(ether lipid metabolic process);GO:0047408(alkenylglycerophosphocholine …	00565(Ether lipid metabolism);00565(Ether lipid metabolism)	K18575	EC:3.3.2.2	transmembrane protein 86B [Source:HGNC Symbol;Acc:HGNC:28448]	protein_coding;retained_intron
ENSG00000164690	0.34568	3.9694	2.77053	0.00722344	chr7	155799980	155812463	-	SHH	ENST00000297261;ENST00000441114;ENST00000430104;ENST00000435425;ENST00000472308	GO:0000122(negative regulation of transcription by RNA polymerase II);GO:0001525(angiogenesis);GO:0001569(branching involved in blood vessel morphogenesis);GO:0001570(vasculogenesis);GO:0001656(metanephros development);GO:0001658(branching involved in ureteric bud morphogenesis);GO:0001708(cell fate specification);GO:0001755(neural crest cell migration);GO:0001822(kidney development);GO:0001942(h…	04340(Hedgehog signaling pathway);04360(Axon guidance);05200(Pathways in cancer);05205(Proteoglycans in cancer);05217(Basal cell carcinoma);05226(Gastric cancer);05226(Gastric cancer)	NA	NA	sonic hedgehog signaling molecule [Source:HGNC Symbol;Acc:HGNC:10848]	protein_coding;nonsense_mediated_decay;processed_transcript
ENSG00000189180	-0.562305	3.49762	-2.76902	0.00725354	chr10	38010650	38065088	+	ZNF33A	ENST00000307441;ENST00000374618;ENST00000628825;ENST00000458705;ENST00000432900;ENST00000469037;ENST00000476504;ENST00000478556	GO:0003676(nucleic acid binding);GO:0003677(DNA binding);GO:0003700(DNA-binding transcription factor activity);GO:0005634(nucleus);GO:0006355(regulation of transcription, DNA-templated);GO:0046872(metal ion binding);GO:0046872(metal ion binding)	05168(Herpes simplex virus 1 infection);05168(Herpes simplex virus 1 infection)	K09228	NA	zinc finger protein 33A [Source:HGNC Symbol;Acc:HGNC:13096]	protein_coding;processed_transcript
ENSG00000064655	1.19566	-0.264137	3.01292	0.00364132	chr20	46894624	47188844	+	EYA2	ENST00000357410;ENST00000611592;ENST00000327619;ENST00000497062;ENST00000497428;ENST00000479843;ENST00000471081;ENST00000317304;ENST00000458636;ENST00000475856	GO:0000287(magnesium ion binding);GO:0004721(phosphoprotein phosphatase activity);GO:0004725(protein tyrosine phosphatase activity);GO:0005515(protein binding);GO:0005634(nucleus);GO:0005654(nucleoplasm);GO:0005737(cytoplasm);GO:0005739(mitochondrion);GO:0005829(cytosol);GO:0006281(DNA repair);GO:0006325(chromatin organization);GO:0006470(protein dephosphorylation);GO:0006974(cellular response to…	NA	K17620	EC:3.1.3.48	EYA transcriptional coactivator and phosphatase 2 [Source:HGNC Symbol;Acc:HGNC:3520]	protein_coding;processed_transcript
ENSG00000118242	-0.502284	2.80399	-2.76931	0.00724779	chr2	215942584	216034096	-	MREG	ENST00000263268;ENST00000620139;ENST00000439791;ENST00000424992;ENST00000420348	GO:0005515(protein binding);GO:0005764(lysosome);GO:0005765(lysosomal membrane);GO:0005886(plasma membrane);GO:0008289(lipid binding);GO:0016020(membrane);GO:0016324(apical plasma membrane);GO:0030318(melanocyte differentiation);GO:0030659(cytoplasmic vesicle membrane);GO:0031300(intrinsic component of organelle membrane);GO:0031410(cytoplasmic vesicle);GO:0031902(late endosome membrane);GO:00324…	NA	NA	NA	melanoregulin [Source:HGNC Symbol;Acc:HGNC:25478]	protein_coding
ENSG00000178761	0.781447	3.41725	2.76569	0.0073203	chr15	74899992	74906883	-	FAM219B	ENST00000566132;ENST00000563671;ENST00000563119;ENST00000357635;ENST00000569524;ENST00000564723;ENST00000566894;ENST00000563069;ENST00000563413;ENST00000565772;ENST00000570143;ENST00000563877;ENST00000566194;ENST00000564857;ENST00000567388;ENST00000569761;ENST00000563706;ENST00000562698;ENST00000564019	GO:0005515(protein binding);GO:0005515(protein binding)	NA	NA	NA	family with sequence similarity 219 member B [Source:HGNC Symbol;Acc:HGNC:24695]	nonsense_mediated_decay;protein_coding;processed_transcript;retained_intron
ENSG00000129315	-1.33806	3.07924	-2.76577	0.00731859	chr12	48688458	48716998	-	CCNT1	ENST00000261900;ENST00000618666;ENST00000417344;ENST00000551989;ENST00000640148;ENST00000550457	GO:0000079(regulation of cyclin-dependent protein serine/threonine kinase activity);GO:0000976(transcription regulatory region sequence-specific DNA binding);GO:0003677(DNA binding);GO:0003682(chromatin binding);GO:0005515(protein binding);GO:0005634(nucleus);GO:0005654(nucleoplasm);GO:0006351(transcription, DNA-templated);GO:0006357(regulation of transcription by RNA polymerase II);GO:0006366(tr…	05202(Transcriptional misregulation in cancer);05202(Transcriptional misregulation in cancer)	NA	NA	cyclin T1 [Source:HGNC Symbol;Acc:HGNC:1599]	protein_coding;nonsense_mediated_decay;retained_intron
ENSG00000182963	0.831955	-0.171114	2.97734	0.00403539	chr17	44798448	44830816	-	GJC1	ENST00000587113;ENST00000592524;ENST00000590758;ENST00000330514;ENST00000586347;ENST00000591424;ENST00000587239;ENST00000586267	GO:0001570(vasculogenesis);GO:0005216(ion channel activity);GO:0005243(gap junction channel activity);GO:0005515(protein binding);GO:0005789(endoplasmic reticulum membrane);GO:0005886(plasma membrane);GO:0005921(gap junction);GO:0005922(connexin complex);GO:0006936(muscle contraction);GO:0007043(cell-cell junction assembly);GO:0007154(cell communication);GO:0007267(cell-cell signaling);GO:0007268…	NA	NA	NA	gap junction protein gamma 1 [Source:HGNC Symbol;Acc:HGNC:4280]	protein_coding
ENSG00000137274	-0.551448	5.22262	-2.76434	0.00734742	chr6	3118374	3153062	+	BPHL	ENST00000434640;ENST00000424847;ENST00000430655;ENST00000433912;ENST00000380379;ENST00000490918;ENST00000479273;ENST00000380368;ENST00000380375;ENST00000488487;ENST00000423798;ENST00000464040	GO:0005739(mitochondrion);GO:0005741(mitochondrial outer membrane);GO:0006520(cellular amino acid metabolic process);GO:0006805(xenobiotic metabolic process);GO:0009636(response to toxic substance);GO:0016787(hydrolase activity);GO:0047658(alpha-amino-acid esterase activity);GO:0047658(alpha-amino-acid esterase activity)	NA	NA	NA	biphenyl hydrolase like [Source:HGNC Symbol;Acc:HGNC:1094]	protein_coding;nonsense_mediated_decay;retained_intron;processed_transcript
ENSG00000203859	-1.184	-1.32394	-3.25375	0.00178123	chr1	119414931	119423035	+	HSD3B2	ENST00000543831;ENST00000433745;ENST00000369416;ENST00000471656;ENST00000443865;ENST00000448448	GO:0003824(catalytic activity);GO:0003854(3-beta-hydroxy-delta5-steroid dehydrogenase activity);GO:0004769(steroid delta-isomerase activity);GO:0005730(nucleolus);GO:0005737(cytoplasm);GO:0005739(mitochondrion);GO:0005743(mitochondrial inner membrane);GO:0005758(mitochondrial intermembrane space);GO:0005783(endoplasmic reticulum);GO:0005789(endoplasmic reticulum membrane);GO:0006694(steroid biosy…	00140(Steroid hormone biosynthesis);04913(Ovarian steroidogenesis);04925(Aldosterone synthesis and secretion);04927(Cortisol synthesis and secretion);04934(Cushing syndrome);04934(Cushing syndrome)	K00070	5.3.3.1;EC:1.1.1.145	hydroxy-delta-5-steroid dehydrogenase, 3 beta- and steroid delta-isomerase 2 [Source:HGNC Symbol;Acc:HGNC:5218]	protein_coding;processed_transcript
ENSG00000131378	0.77388	4.19563	2.76111	0.00741304	chr3	16313574	16514026	-	RFTN1	ENST00000607320;ENST00000432519;ENST00000334133;ENST00000483671;ENST00000451036;ENST00000495666;ENST00000484752;ENST00000470458;ENST00000449415;ENST00000441460;ENST00000453536;ENST00000431547	GO:0001765(membrane raft assembly);GO:0002457(T cell antigen processing and presentation);GO:0003725(double-stranded RNA binding);GO:0005737(cytoplasm);GO:0005768(endosome);GO:0005769(early endosome);GO:0005886(plasma membrane);GO:0016020(membrane);GO:0032596(protein transport into membrane raft);GO:0032620(interleukin-17 production);GO:0032991(protein-containing complex);GO:0033227(dsRNA transpo…	NA	NA	NA	raftlin, lipid raft linker 1 [Source:HGNC Symbol;Acc:HGNC:30278]	nonsense_mediated_decay;protein_coding;processed_transcript
ENSG00000005189	-0.515421	1.08282	-2.81538	0.00638092	chr16	20806429	20849668	+	REXO5	ENST00000568894;ENST00000568046;ENST00000566993;ENST00000261377;ENST00000348433;ENST00000568501;ENST00000566276;ENST00000568476;ENST00000565340;ENST00000568647;ENST00000566518;ENST00000564274;ENST00000563068;ENST00000567297;ENST00000563617;ENST00000564200;ENST00000563045;ENST00000561474;ENST00000568334	GO:0003676(nucleic acid binding);GO:0003723(RNA binding);GO:0004518(nuclease activity);GO:0004527(exonuclease activity);GO:0005634(nucleus);GO:0005730(nucleolus);GO:0016787(hydrolase activity);GO:0070062(extracellular exosome);GO:0090305(nucleic acid phosphodiester bond hydrolysis);GO:0090305(nucleic acid phosphodiester bond hydrolysis)	03008(Ribosome biogenesis in eukaryotes);03008(Ribosome biogenesis in eukaryotes)	K14570	EC:3.1.-.-	RNA exonuclease 5 [Source:HGNC Symbol;Acc:HGNC:24661]	protein_coding;nonsense_mediated_decay;processed_transcript;retained_intron
ENSG00000286011	-1.35709	-1.38699	-3.27301	0.00167983	chr2	85418504	85426724	+	AC062037	ENST00000650829;ENST00000469800;ENST00000650927;ENST00000651365;ENST00000474753;ENST00000651084;ENST00000652602	NA	NA	NA	NA	novel transcript	lncRNA
ENSG00000100577	-0.580458	5.45325	-2.75901	0.00745576	chr14	77320996	77331488	+	GSTZ1	ENST00000361389;ENST00000553838;ENST00000554279;ENST00000557639;ENST00000349555;ENST00000553770;ENST00000216465;ENST00000553431;ENST00000556627;ENST00000557053;ENST00000553268;ENST00000554846;ENST00000393734;ENST00000556914;ENST00000555093;ENST00000553586;ENST00000555583;ENST00000554381;ENST00000555208	GO:0003824(catalytic activity);GO:0004364(glutathione transferase activity);GO:0004602(glutathione peroxidase activity);GO:0005515(protein binding);GO:0005737(cytoplasm);GO:0005739(mitochondrion);GO:0005759(mitochondrial matrix);GO:0005829(cytosol);GO:0006559(L-phenylalanine catabolic process);GO:0006572(tyrosine catabolic process);GO:0006749(glutathione metabolic process);GO:0008152(metabolic pr…	00350(Tyrosine metabolism);00350(Tyrosine metabolism)	K01800	EC:5.2.1.2	glutathione S-transferase zeta 1 [Source:HGNC Symbol;Acc:HGNC:4643]	protein_coding;retained_intron;nonsense_mediated_decay
ENSG00000115457	-0.916632	6.91709	-2.75618	0.00751393	chr2	216632828	216664436	+	IGFBP2	ENST00000434997;ENST00000233809;ENST00000490362;ENST00000456764;ENST00000436812	GO:0005102(signaling receptor binding);GO:0005515(protein binding);GO:0005520(insulin-like growth factor binding);GO:0005576(extracellular region);GO:0005615(extracellular space);GO:0007165(signal transduction);GO:0007565(female pregnancy);GO:0007568(aging);GO:0007584(response to nutrient);GO:0009612(response to mechanical stimulus);GO:0010226(response to lithium ion);GO:0016324(apical plasma mem…	NA	NA	NA	insulin like growth factor binding protein 2 [Source:HGNC Symbol;Acc:HGNC:5471]	protein_coding;retained_intron
ENSG00000231160	-0.845331	-0.116012	-2.94634	0.00441069	chr4	38602438	38664914	-	KLF3-AS1	ENST00000655930;ENST00000440181;ENST00000665526;ENST00000669212;ENST00000665931;ENST00000668586;ENST00000661050;ENST00000668230;ENST00000670431;ENST00000504219;ENST00000507091;ENST00000505240;ENST00000669118;ENST00000620339;ENST00000610668;ENST00000436901;ENST00000666430	NA	NA	NA	NA	KLF3 antisense RNA 1 [Source:HGNC Symbol;Acc:HGNC:25796]	lncRNA;retained_intron
ENSG00000147996	0.347133	4.00463	2.75446	0.00754941	chr9	65668805	65734041	+	CBWD5	ENST00000441808;ENST00000382405;ENST00000377392;ENST00000377389;ENST00000469921;ENST00000377380;ENST00000377384;ENST00000476161;ENST00000497250;ENST00000480229;ENST00000430059;ENST00000486466;ENST00000429800;ENST00000465474;ENST00000486221;ENST00000377395;ENST00000464913;ENST00000382404;ENST00000478650;ENST00000472916;ENST00000476797;ENST00000468198;ENST00000496364;ENST00000495615;ENST00000471620…	GO:0000166(nucleotide binding);GO:0005515(protein binding);GO:0005524(ATP binding);GO:0005737(cytoplasm);GO:0005737(cytoplasm)	NA	NA	NA	COBW domain containing 5 [Source:HGNC Symbol;Acc:HGNC:24584]	processed_transcript;protein_coding;nonsense_mediated_decay;retained_intron
ENSG00000138434	-0.370495	5.09443	-2.75659	0.0075055	chr2	181891730	181930738	+	ITPRID2	ENST00000431877;ENST00000480753;ENST00000320370;ENST00000409001;ENST00000454579;ENST00000440623;ENST00000495248;ENST00000470129;ENST00000416081;ENST00000470654;ENST00000491720;ENST00000409136;ENST00000491866;ENST00000467172;ENST00000451836	GO:0003779(actin binding);GO:0005102(signaling receptor binding);GO:0005654(nucleoplasm);GO:0005737(cytoplasm);GO:0005829(cytosol);GO:0005886(plasma membrane);GO:0051015(actin filament binding);GO:0051015(actin filament binding)	NA	NA	NA	ITPR interacting domain containing 2 [Source:HGNC Symbol;Acc:HGNC:11319]	protein_coding;retained_intron;nonsense_mediated_decay;processed_transcript
ENSG00000167701	-0.6181	6.27465	-2.75328	0.00757402	chr8	144502973	144507174	+	GPT	ENST00000528431;ENST00000527165;ENST00000531330;ENST00000354769;ENST00000534702;ENST00000394955;ENST00000527961	GO:0003824(catalytic activity);GO:0004021(L-alanine:2-oxoglutarate aminotransferase activity);GO:0005615(extracellular space);GO:0005737(cytoplasm);GO:0005829(cytosol);GO:0008483(transaminase activity);GO:0008652(cellular amino acid biosynthetic process);GO:0009058(biosynthetic process);GO:0016740(transferase activity);GO:0030170(pyridoxal phosphate binding);GO:0032869(cellular response to insuli…	00220(Arginine biosynthesis);00250(Alanine, aspartate and glutamate metabolism);00250(Alanine, aspartate and glutamate metabolism)	K00814	EC:2.6.1.2	glutamic--pyruvic transaminase [Source:HGNC Symbol;Acc:HGNC:4552]	protein_coding;retained_intron
ENSG00000109906	-1.5323	2.68599	-2.74972	0.0076481	chr11	114059711	114256765	+	ZBTB16	ENST00000335953;ENST00000541602;ENST00000544220;ENST00000535700;ENST00000392996;ENST00000539918;ENST00000545851;ENST00000535379;ENST00000535509	GO:0000122(negative regulation of transcription by RNA polymerase II);GO:0000978(RNA polymerase II cis-regulatory region sequence-specific DNA binding);GO:0001227(DNA-binding transcription repressor activity, RNA polymerase II-specific);GO:0001501(skeletal system development);GO:0001823(mesonephros development);GO:0003676(nucleic acid binding);GO:0003677(DNA binding);GO:0003690(double-stranded DN…	05200(Pathways in cancer);05202(Transcriptional misregulation in cancer);05221(Acute myeloid leukemia);05221(Acute myeloid leukemia)	K10055	NA	zinc finger and BTB domain containing 16 [Source:HGNC Symbol;Acc:HGNC:12930]	protein_coding;retained_intron;nonsense_mediated_decay;processed_transcript
ENSG00000049768	-1.42767	0.732562	-2.83416	0.00605572	X	49250438	49264800	-	FOXP3	ENST00000376207;ENST00000376199;ENST00000651307;ENST00000455775;ENST00000518685;ENST00000376197;ENST00000557224;ENST00000652559;ENST00000650877	GO:0000122(negative regulation of transcription by RNA polymerase II);GO:0000790(nuclear chromatin);GO:0000978(RNA polymerase II cis-regulatory region sequence-specific DNA binding);GO:0000981(DNA-binding transcription factor activity, RNA polymerase II-specific);GO:0001782(B cell homeostasis);GO:0001816(cytokine production);GO:0002262(myeloid cell homeostasis);GO:0002361(CD4-positive, CD25-posit…	04659(Th17 cell differentiation);05321(Inflammatory bowel disease (IBD));05321(Inflammatory bowel disease (IBD))	K10163	NA	forkhead box P3 [Source:HGNC Symbol;Acc:HGNC:6106]	protein_coding;nonsense_mediated_decay
ENSG00000179922	-0.374423	2.53872	-2.74114	0.00782984	chr19	55620741	55624566	-	ZNF784	ENST00000325351;ENST00000591479	GO:0002244(hematopoietic progenitor cell differentiation);GO:0003676(nucleic acid binding);GO:0003677(DNA binding);GO:0005515(protein binding);GO:0005634(nucleus);GO:0010468(regulation of gene expression);GO:0046872(metal ion binding);GO:1990837(sequence-specific double-stranded DNA binding);GO:1990837(sequence-specific double-stranded DNA binding)	NA	NA	NA	zinc finger protein 784 [Source:HGNC Symbol;Acc:HGNC:33111]	protein_coding
ENSG00000226251	-1.24972	-0.0643902	-2.92355	0.00470693	chr1	212225278	212238977	-	LINC02608	ENST00000658599;ENST00000663668;ENST00000669915;ENST00000667543;ENST00000412221;ENST00000443448;ENST00000431307;ENST00000669457;ENST00000664988	NA	NA	NA	NA	long intergenic non-protein coding RNA 2608 [Source:HGNC Symbol;Acc:HGNC:54052]	lncRNA
ENSG00000132840	-0.466769	8.30435	-2.73409	0.00798209	chr5	79069767	79090069	+	BHMT2	ENST00000518666;ENST00000521567;ENST00000255192;ENST00000518758;ENST00000519743;ENST00000523472;ENST00000523046	GO:0000096(sulfur amino acid metabolic process);GO:0005829(cytosol);GO:0008168(methyltransferase activity);GO:0008270(zinc ion binding);GO:0009086(methionine biosynthetic process);GO:0016740(transferase activity);GO:0032259(methylation);GO:0033477(S-methylmethionine metabolic process);GO:0046500(S-adenosylmethionine metabolic process);GO:0046872(metal ion binding);GO:0047150(betaine-homocysteine …	00270(Cysteine and methionine metabolism);00270(Cysteine and methionine metabolism)	K00547	EC:2.1.1.10	betaine--homocysteine S-methyltransferase 2 [Source:HGNC Symbol;Acc:HGNC:1048]	protein_coding;retained_intron;nonsense_mediated_decay
ENSG00000185730	-0.789367	0.67476	-2.81909	0.00631532	chr8	143289676	143299952	+	ZNF696	ENST00000523891;ENST00000518575;ENST00000521537;ENST00000518432;ENST00000330143;ENST00000520333	GO:0000977(RNA polymerase II regulatory region sequence-specific DNA binding);GO:0003676(nucleic acid binding);GO:0003677(DNA binding);GO:0005515(protein binding);GO:0005634(nucleus);GO:0006357(regulation of transcription by RNA polymerase II);GO:0046872(metal ion binding);GO:0046872(metal ion binding)	NA	NA	NA	zinc finger protein 696 [Source:HGNC Symbol;Acc:HGNC:25872]	protein_coding
ENSG00000151247	0.363136	3.86007	2.72939	0.00808509	chr4	98871684	98930637	-	EIF4E	ENST00000450253;ENST00000280892;ENST00000515638;ENST00000511644;ENST00000504432;ENST00000505992;ENST00000505194;ENST00000507665;ENST00000505829;ENST00000504472;ENST00000418385	GO:0000082(G1/S transition of mitotic cell cycle);GO:0000339(RNA cap binding);GO:0000340(RNA 7-methylguanosine cap binding);GO:0000932(P-body);GO:0001662(behavioral fear response);GO:0003723(RNA binding);GO:0003743(translation initiation factor activity);GO:0005515(protein binding);GO:0005737(cytoplasm);GO:0005829(cytosol);GO:0005845(mRNA cap binding complex);GO:0006405(RNA export from nucleus);G…	01521(EGFR tyrosine kinase inhibitor resistance);03013(RNA transport);04066(HIF-1 signaling pathway);04150(mTOR signaling pathway);04151(PI3K-Akt signaling pathway);04211(Longevity regulating pathway);04910(Insulin signaling pathway);04910(Insulin signaling pathway)	K03259	NA	eukaryotic translation initiation factor 4E [Source:HGNC Symbol;Acc:HGNC:3287]	protein_coding;nonsense_mediated_decay;processed_transcript;retained_intron
ENSG00000152292	-0.921546	-1.01784	-3.10702	0.00276466	chr2	85418931	85437029	+	SH2D6	ENST00000389938;ENST00000488657;ENST00000651736;ENST00000651962;ENST00000481395;ENST00000488219;ENST00000481426;ENST00000477170;ENST00000340326	GO:0005737(cytoplasm);GO:0007169(transmembrane receptor protein tyrosine kinase signaling pathway);GO:0035556(intracellular signal transduction);GO:0035556(intracellular signal transduction)	NA	NA	NA	SH2 domain containing 6 [Source:HGNC Symbol;Acc:HGNC:30439]	nonsense_mediated_decay;retained_intron;protein_coding
ENSG00000130203	-0.297949	11.8989	-2.72709	0.00813581	chr19	44905791	44909393	+	APOE	ENST00000446996;ENST00000485628;ENST00000252486;ENST00000434152;ENST00000425718	GO:0000302(response to reactive oxygen species);GO:0001523(retinoid metabolic process);GO:0001540(amyloid-beta binding);GO:0001937(negative regulation of endothelial cell proliferation);GO:0002021(response to dietary excess);GO:0005102(signaling receptor binding);GO:0005198(structural molecule activity);GO:0005319(lipid transporter activity);GO:0005515(protein binding);GO:0005543(phospholipid bin…	04979(Cholesterol metabolism);05010(Alzheimer disease);05010(Alzheimer disease)	NA	NA	apolipoprotein E [Source:HGNC Symbol;Acc:HGNC:613]	protein_coding;retained_intron
ENSG00000172315	0.354933	3.04056	2.72594	0.00816127	chr20	46684365	46689444	-	TP53RK	ENST00000372114;ENST00000372102	GO:0000166(nucleotide binding);GO:0000408(EKC/KEOPS complex);GO:0002039(p53 binding);GO:0004672(protein kinase activity);GO:0004674(protein serine/threonine kinase activity);GO:0005515(protein binding);GO:0005524(ATP binding);GO:0005634(nucleus);GO:0005654(nucleoplasm);GO:0005737(cytoplasm);GO:0006468(protein phosphorylation);GO:0008033(tRNA processing);GO:0016301(kinase activity);GO:0016310(phos…	NA	K08851	EC:2.7.11.1	TP53 regulating kinase [Source:HGNC Symbol;Acc:HGNC:16197]	protein_coding
ENSG00000256806	0.56125	1.85782	2.7346	0.00797082	chr17	6651762	6693202	+	C17orf100	ENST00000542475;ENST00000635042;ENST00000634977	NA	NA	NA	NA	chromosome 17 open reading frame 100 [Source:HGNC Symbol;Acc:HGNC:34494]	protein_coding;nonsense_mediated_decay
ENSG00000128271	-2.31108	0.702641	-2.82386	0.00623203	chr22	24417879	24442356	+	ADORA2A	ENST00000467385;ENST00000486351;ENST00000424232;ENST00000611543;ENST00000486108;ENST00000464977;ENST00000444262;ENST00000496258;ENST00000337539;ENST00000496497;ENST00000472248;ENST00000610595;ENST00000618076;ENST00000436735;ENST00000439591	GO:0000139(Golgi membrane);GO:0001609(G protein-coupled adenosine receptor activity);GO:0001963(synaptic transmission, dopaminergic);GO:0001973(G protein-coupled adenosine receptor signaling pathway);GO:0001975(response to amphetamine);GO:0004930(G protein-coupled receptor activity);GO:0005515(protein binding);GO:0005882(intermediate filament);GO:0005886(plasma membrane);GO:0005887(integral compo…	04015(Rap1 signaling pathway);04020(Calcium signaling pathway);04024(cAMP signaling pathway);04080(Neuroactive ligand-receptor interaction);04270(Vascular smooth muscle contraction);05012(Parkinson disease);05034(Alcoholism);05034(Alcoholism)	NA	NA	adenosine A2a receptor [Source:HGNC Symbol;Acc:HGNC:263]	processed_transcript;protein_coding
ENSG00000254876	-0.845036	0.49658	-2.81068	0.00646463	chr9	97238449	97297314	+	SUGT1P4-STRA6LP	ENST00000527128;ENST00000375204	NA	NA	NA	NA	SUGT1P4-STRA6LP readthrough [Source:HGNC Symbol;Acc:HGNC:53834]	retained_intron;lncRNA
ENSG00000146285	-0.787696	1.64093	-2.72977	0.00807671	chr6	107702154	107824317	-	SCML4	ENST00000369020;ENST00000369022;ENST00000369025;ENST00000476798;ENST00000369021;ENST00000473515;ENST00000459992;ENST00000463507;ENST00000479803;ENST00000426221;ENST00000440927	GO:0003682(chromatin binding);GO:0005515(protein binding);GO:0005634(nucleus);GO:0042393(histone binding);GO:0045892(negative regulation of transcription, DNA-templated);GO:0045892(negative regulation of transcription, DNA-templated)	NA	K11466	NA	Scm polycomb group protein like 4 [Source:HGNC Symbol;Acc:HGNC:21397]	protein_coding;retained_intron;processed_transcript;nonsense_mediated_decay
ENSG00000182648	-0.468556	1.15009	-2.75072	0.00762715	chr7	156388922	156640654	-	LINC01006	ENST00000651649;ENST00000652322;ENST00000426187;ENST00000436670;ENST00000656672;ENST00000661405;ENST00000656928;ENST00000661595;ENST00000656505;ENST00000447933;ENST00000660473;ENST00000671433;ENST00000425712;ENST00000656837;ENST00000663891;ENST00000458645;ENST00000418309;ENST00000440711;ENST00000664734;ENST00000333319;ENST00000661282;ENST00000435354;ENST00000624071	NA	NA	NA	NA	long intergenic non-protein coding RNA 1006 [Source:HGNC Symbol;Acc:HGNC:48971]	lncRNA
ENSG00000112159	-0.403729	5.67466	-2.7058	0.00862045	chr6	89642498	89819794	-	MDN1	ENST00000369393;ENST00000487831;ENST00000629399;ENST00000468568;ENST00000439638	GO:0000027(ribosomal large subunit assembly);GO:0000166(nucleotide binding);GO:0005515(protein binding);GO:0005524(ATP binding);GO:0005634(nucleus);GO:0005654(nucleoplasm);GO:0005730(nucleolus);GO:0005737(cytoplasm);GO:0005829(cytosol);GO:0006364(rRNA processing);GO:0016020(membrane);GO:0016887(ATPase activity);GO:0030687(preribosome, large subunit precursor);GO:0045111(intermediate filament cyto…	03008(Ribosome biogenesis in eukaryotes);03008(Ribosome biogenesis in eukaryotes)	K14572	NA	midasin AAA ATPase 1 [Source:HGNC Symbol;Acc:HGNC:18302]	protein_coding;nonsense_mediated_decay;processed_transcript
ENSG00000007933	-0.685248	7.82183	-2.70158	0.00871946	chr1	171090901	171117819	+	FMO3	ENST00000530212;ENST00000534514;ENST00000367755;ENST00000472784;ENST00000479749;ENST00000478457	GO:0004497(monooxygenase activity);GO:0004499(N,N-dimethylaniline monooxygenase activity);GO:0005515(protein binding);GO:0005783(endoplasmic reticulum);GO:0005789(endoplasmic reticulum membrane);GO:0006805(xenobiotic metabolic process);GO:0016020(membrane);GO:0016021(integral component of membrane);GO:0016491(oxidoreductase activity);GO:0031090(organelle membrane);GO:0034899(trimethylamine monoox…	00982(Drug metabolism - cytochrome P450);00982(Drug metabolism - cytochrome P450)	NA	NA	flavin containing dimethylaniline monoxygenase 3 [Source:HGNC Symbol;Acc:HGNC:3771]	processed_transcript;protein_coding;nonsense_mediated_decay
ENSG00000128311	-0.34612	7.80723	-2.70102	0.00873275	chr22	37010859	37020183	-	TST	ENST00000403892;ENST00000622841;ENST00000249042;ENST00000438203	GO:0000098(sulfur amino acid catabolic process);GO:0003723(RNA binding);GO:0004792(thiosulfate sulfurtransferase activity);GO:0005615(extracellular space);GO:0005739(mitochondrion);GO:0005759(mitochondrial matrix);GO:0008097(5S rRNA binding);GO:0009440(cyanate catabolic process);GO:0016740(transferase activity);GO:0019346(transsulfuration);GO:0030855(epithelial cell differentiation);GO:0035928(rR…	00270(Cysteine and methionine metabolism);00920(Sulfur metabolism);04122(Sulfur relay system);04122(Sulfur relay system)	K01011	2.8.1.2;EC:2.8.1.1	thiosulfate sulfurtransferase [Source:HGNC Symbol;Acc:HGNC:12388]	protein_coding
ENSG00000197580	-0.588897	5.7514	-2.69694	0.00882964	chr11	112175510	112224699	+	BCO2	ENST00000460924;ENST00000461480;ENST00000357685;ENST00000534550;ENST00000361053;ENST00000531003;ENST00000494860;ENST00000527939;ENST00000532612;ENST00000534122;ENST00000438022;ENST00000526088;ENST00000532593;ENST00000531169;ENST00000530677;ENST00000527198;ENST00000525175;ENST00000532716;ENST00000532673	GO:0001523(retinoid metabolic process);GO:0003834(beta-carotene 15,15'-monooxygenase activity);GO:0005739(mitochondrion);GO:0005759(mitochondrial matrix);GO:0010436(carotenoid dioxygenase activity);GO:0016116(carotenoid metabolic process);GO:0016119(carotene metabolic process);GO:0016121(carotene catabolic process);GO:0016122(xanthophyll metabolic process);GO:0016491(oxidoreductase activity);GO:0…	NA	K10252	EC:1.13.11.71	beta-carotene oxygenase 2 [Source:HGNC Symbol;Acc:HGNC:18503]	retained_intron;protein_coding;nonsense_mediated_decay
ENSG00000140832	-0.536438	2.22721	-2.69725	0.00882235	chr16	71626161	71642114	+	MARVELD3	ENST00000567566;ENST00000268485;ENST00000565261;ENST00000299952;ENST00000567501;ENST00000561682	GO:0005515(protein binding);GO:0005737(cytoplasm);GO:0005923(bicellular tight junction);GO:0006970(response to osmotic stress);GO:0010633(negative regulation of epithelial cell migration);GO:0016020(membrane);GO:0016021(integral component of membrane);GO:0030054(cell junction);GO:0031410(cytoplasmic vesicle);GO:0031435(mitogen-activated protein kinase kinase kinase binding);GO:0045216(cell-cell j…	04530(Tight junction);04530(Tight junction)	K21099	NA	MARVEL domain containing 3 [Source:HGNC Symbol;Acc:HGNC:30525]	protein_coding;processed_transcript
ENSG00000228477	-0.82012	1.64497	-2.70645	0.00860525	chr1	39962680	39963404	+	AL663070	ENST00000438210	NA	NA	NA	NA	ribosomal protein S2 (RPS2) pseudogene	processed_pseudogene
ENSG00000112293	-0.427975	5.54425	-2.68884	0.00902528	chr6	24424565	24495199	-	GPLD1	ENST00000492917;ENST00000230036;ENST00000474784;ENST00000378243;ENST00000486892;ENST00000475417	GO:0001503(ossification);GO:0002042(cell migration involved in sprouting angiogenesis);GO:0002062(chondrocyte differentiation);GO:0002430(complement receptor mediated signaling pathway);GO:0004621(glycosylphosphatidylinositol phospholipase D activity);GO:0004630(phospholipase D activity);GO:0005576(extracellular region);GO:0005615(extracellular space);GO:0005737(cytoplasm);GO:0005765(lysosomal me…	00563(Glycosylphosphatidylinositol (GPI)-anchor biosynthesis);00563(Glycosylphosphatidylinositol (GPI)-anchor biosynthesis)	NA	NA	glycosylphosphatidylinositol specific phospholipase D1 [Source:HGNC Symbol;Acc:HGNC:4459]	processed_transcript;protein_coding;retained_intron
ENSG00000152990	-0.516603	6.92978	-2.68507	0.00911748	chr4	22345071	22516066	-	ADGRA3	ENST00000511051;ENST00000334304;ENST00000499527;ENST00000282943;ENST00000504617;ENST00000506155;ENST00000508133;ENST00000502482;ENST00000514129;ENST00000506133;ENST00000513385;ENST00000514749;ENST00000506346	GO:0004888(transmembrane signaling receptor activity);GO:0004930(G protein-coupled receptor activity);GO:0005515(protein binding);GO:0005886(plasma membrane);GO:0007165(signal transduction);GO:0007166(cell surface receptor signaling pathway);GO:0007186(G protein-coupled receptor signaling pathway);GO:0009897(external side of plasma membrane);GO:0016020(membrane);GO:0016021(integral component of m…	NA	K08462	NA	adhesion G protein-coupled receptor A3 [Source:HGNC Symbol;Acc:HGNC:13839]	nonsense_mediated_decay;protein_coding;retained_intron;processed_transcript
ENSG00000174456	-0.294188	2.71886	-2.67834	0.00928427	chr12	110027028	110067695	-	C12orf76	ENST00000546651;ENST00000309050;ENST00000615315;ENST00000549724;ENST00000548936;ENST00000551185;ENST00000546627;ENST00000547573;ENST00000650705	GO:0016020(membrane);GO:0016021(integral component of membrane);GO:0016021(integral component of membrane)	NA	NA	NA	chromosome 12 open reading frame 76 [Source:HGNC Symbol;Acc:HGNC:33790]	processed_transcript;protein_coding
ENSG00000180432	-0.524009	8.74385	-2.67739	0.00930818	chr3	42856005	42875898	-	CYP8B1	ENST00000437102;ENST00000316161	GO:0004497(monooxygenase activity);GO:0005506(iron ion binding);GO:0005783(endoplasmic reticulum);GO:0005789(endoplasmic reticulum membrane);GO:0006699(bile acid biosynthetic process);GO:0008397(sterol 12-alpha-hydroxylase activity);GO:0016020(membrane);GO:0016021(integral component of membrane);GO:0016125(sterol metabolic process);GO:0016491(oxidoreductase activity);GO:0016705(oxidoreductase act…	00120(Primary bile acid biosynthesis);03320(PPAR signaling pathway);03320(PPAR signaling pathway)	NA	NA	cytochrome P450 family 8 subfamily B member 1 [Source:HGNC Symbol;Acc:HGNC:2653]	protein_coding
ENSG00000133731	-0.328569	4.5867	-2.68267	0.00917674	chr8	81656914	81686331	-	IMPA1	ENST00000256108;ENST00000311489;ENST00000449740;ENST00000523942;ENST00000518188;ENST00000523710;ENST00000519964;ENST00000521360;ENST00000520065;ENST00000521979;ENST00000522997;ENST00000518202;ENST00000519816	GO:0000287(magnesium ion binding);GO:0005515(protein binding);GO:0005737(cytoplasm);GO:0005829(cytosol);GO:0006020(inositol metabolic process);GO:0006021(inositol biosynthetic process);GO:0006661(phosphatidylinositol biosynthetic process);GO:0006796(phosphate-containing compound metabolic process);GO:0007165(signal transduction);GO:0008934(inositol monophosphate 1-phosphatase activity);GO:0016787…	00562(Inositol phosphate metabolism);04070(Phosphatidylinositol signaling system);04070(Phosphatidylinositol signaling system)	K01092	EC:3.1.3.25	inositol monophosphatase 1 [Source:HGNC Symbol;Acc:HGNC:6050]	protein_coding;nonsense_mediated_decay;processed_transcript;retained_intron
ENSG00000255142	-0.578387	-0.470759	-2.90493	0.0049626	chr11	781645	782105	+	AP006621	ENST00000533938	NA	NA	NA	NA	novel transcript	lncRNA
ENSG00000083123	-0.392772	4.94884	-2.68243	0.00918251	chr6	80106647	80346254	+	BCKDHB	ENST00000369760;ENST00000356489;ENST00000320393;ENST00000486968;ENST00000468520;ENST00000491328	GO:0003824(catalytic activity);GO:0003826(alpha-ketoacid dehydrogenase activity);GO:0003863(3-methyl-2-oxobutanoate dehydrogenase (2-methylpropanoyl-transferring) activity);GO:0005515(protein binding);GO:0005730(nucleolus);GO:0005739(mitochondrion);GO:0005759(mitochondrial matrix);GO:0005947(mitochondrial alpha-ketoglutarate dehydrogenase complex);GO:0007584(response to nutrient);GO:0009083(branc…	00280(Valine, leucine and isoleucine degradation);00640(Propanoate metabolism);00640(Propanoate metabolism)	NA	NA	branched chain keto acid dehydrogenase E1 subunit beta [Source:HGNC Symbol;Acc:HGNC:987]	protein_coding;processed_transcript;retained_intron
ENSG00000165102	-0.578893	3.55085	-2.67408	0.00939155	chr8	43140464	43202855	+	HGSNAT	ENST00000379644;ENST00000517319;ENST00000520704;ENST00000522082;ENST00000524016;ENST00000521576;ENST00000519000;ENST00000520678;ENST00000523989;ENST00000519705	GO:0005764(lysosome);GO:0005765(lysosomal membrane);GO:0005886(plasma membrane);GO:0006027(glycosaminoglycan catabolic process);GO:0007041(lysosomal transport);GO:0015019(heparan-alpha-glucosaminide N-acetyltransferase activity);GO:0016020(membrane);GO:0016021(integral component of membrane);GO:0016740(transferase activity);GO:0016746(transferase activity, transferring acyl groups);GO:0035579(spe…	00531(Glycosaminoglycan degradation);04142(Lysosome);04142(Lysosome)	K10532	EC:2.3.1.78	heparan-alpha-glucosaminide N-acetyltransferase [Source:HGNC Symbol;Acc:HGNC:26527]	protein_coding;nonsense_mediated_decay;retained_intron
ENSG00000108239	-0.294845	2.69428	-2.67305	0.00941766	chr10	94402541	94536332	+	TBC1D12	ENST00000225235;ENST00000485048;ENST00000457045	GO:0005096(GTPase activator activity);GO:0005768(endosome);GO:0005776(autophagosome);GO:0006886(intracellular protein transport);GO:0017137(Rab GTPase binding);GO:0055037(recycling endosome);GO:0090630(activation of GTPase activity);GO:2000785(regulation of autophagosome assembly);GO:2000785(regulation of autophagosome assembly)	NA	NA	NA	TBC1 domain family member 12 [Source:HGNC Symbol;Acc:HGNC:29082]	protein_coding;processed_transcript
ENSG00000248487	-0.282727	3.21432	-2.66771	0.00955362	chr3	51971426	51981196	+	ABHD14A	ENST00000497864;ENST00000494478;ENST00000458031;ENST00000273596;ENST00000474575;ENST00000491470	GO:0005737(cytoplasm);GO:0016020(membrane);GO:0016021(integral component of membrane);GO:0016787(hydrolase activity);GO:0016787(hydrolase activity)	NA	K13706	NA	abhydrolase domain containing 14A [Source:HGNC Symbol;Acc:HGNC:24538]	protein_coding;retained_intron
ENSG00000132744	-0.510378	3.75012	-2.66823	0.0095404	chr11	67642555	67650730	-	ACY3	ENST00000255082;ENST00000529256	GO:0003674(molecular_function);GO:0004046(aminoacylase activity);GO:0005515(protein binding);GO:0005737(cytoplasm);GO:0005829(cytosol);GO:0005886(plasma membrane);GO:0006805(xenobiotic metabolic process);GO:0008150(biological_process);GO:0016020(membrane);GO:0016032(viral process);GO:0016324(apical plasma membrane);GO:0016787(hydrolase activity);GO:0016788(hydrolase activity, acting on ester bond…	NA	K18458	EC:3.5.1.114	aminoacylase 3 [Source:HGNC Symbol;Acc:HGNC:24104]	protein_coding
ENSG00000136153	-0.229568	5.41113	-2.67374	0.00939998	chr13	75620434	75859870	+	LMO7	ENST00000357063;ENST00000341547;ENST00000533299;ENST00000533305;ENST00000377499;ENST00000377534;ENST00000534657;ENST00000321797;ENST00000465309;ENST00000526202;ENST00000465261;ENST00000497947;ENST00000526371;ENST00000526528;ENST00000489941;ENST00000525373;ENST00000447038;ENST00000532785;ENST00000532377;ENST00000485987;ENST00000524651;ENST00000525107;ENST00000525914;ENST00000533809;ENST00000482116…	GO:0000151(ubiquitin ligase complex);GO:0000209(protein polyubiquitination);GO:0004842(ubiquitin-protein transferase activity);GO:0005515(protein binding);GO:0005634(nucleus);GO:0005635(nuclear envelope);GO:0005654(nucleoplasm);GO:0005737(cytoplasm);GO:0005829(cytosol);GO:0005886(plasma membrane);GO:0005912(adherens junction);GO:0005925(focal adhesion);GO:0008022(protein C-terminus binding);GO:00…	04520(Adherens junction);04520(Adherens junction)	K06084	NA	LIM domain 7 [Source:HGNC Symbol;Acc:HGNC:6646]	protein_coding;processed_transcript;retained_intron
ENSG00000136895	-0.45792	1.76089	-2.68158	0.00920378	chr9	127224265	127393660	+	GARNL3	ENST00000439286;ENST00000444677;ENST00000429629;ENST00000453030;ENST00000446764;ENST00000441134;ENST00000478702;ENST00000425970;ENST00000435213;ENST00000498801;ENST00000487565;ENST00000373387;ENST00000373386;ENST00000464616;ENST00000495172;ENST00000460176;ENST00000481875;ENST00000478696;ENST00000496711;ENST00000481242;ENST00000497703;ENST00000463005	GO:0005096(GTPase activator activity);GO:0043547(positive regulation of GTPase activity);GO:0051056(regulation of small GTPase mediated signal transduction);GO:0051056(regulation of small GTPase mediated signal transduction)	NA	NA	NA	GTPase activating Rap/RanGAP domain like 3 [Source:HGNC Symbol;Acc:HGNC:25425]	protein_coding;nonsense_mediated_decay;processed_transcript;retained_intron
ENSG00000268869	-0.671567	-0.589505	-2.90975	0.00489529	chr1	16687339	16720157	-	ESPNP	ENST00000414828;ENST00000270691;ENST00000492551	NA	NA	NA	NA	espin pseudogene [Source:HGNC Symbol;Acc:HGNC:23285]	processed_transcript;transcribed_unprocessed_pseudogene
ENSG00000109458	-0.276388	3.36954	-2.66224	0.00969508	chr4	143336762	143474568	+	GAB1	ENST00000262995;ENST00000262994;ENST00000514639;ENST00000515366;ENST00000505913;ENST00000515388;ENST00000509992;ENST00000511836;ENST00000512843;ENST00000507334;ENST00000507070;ENST00000510615;ENST00000508833;ENST00000511109	GO:0001525(angiogenesis);GO:0005515(protein binding);GO:0005829(cytosol);GO:0005911(cell-cell junction);GO:0007173(epidermal growth factor receptor signaling pathway);GO:0007411(axon guidance);GO:0008286(insulin receptor signaling pathway);GO:0014068(positive regulation of phosphatidylinositol 3-kinase signaling);GO:0031532(actin cytoskeleton reorganization);GO:0035728(response to hepatocyte grow…	01521(EGFR tyrosine kinase inhibitor resistance);04012(ErbB signaling pathway);04014(Ras signaling pathway);04072(Phospholipase D signaling pathway);04722(Neurotrophin signaling pathway);05100(Bacterial invasion of epithelial cells);05205(Proteoglycans in cancer);05211(Renal cell carcinoma);05225(Hepatocellular carcinoma);05226(Gastric cancer);05226(Gastric cancer)	NA	NA	GRB2 associated binding protein 1 [Source:HGNC Symbol;Acc:HGNC:4066]	protein_coding;processed_transcript;nonsense_mediated_decay;retained_intron
ENSG00000178562	1.21013	-0.864253	2.99429	0.00384294	chr2	203706475	203738910	+	CD28	ENST00000374481;ENST00000458610;ENST00000324106	GO:0001772(immunological synapse);GO:0002020(protease binding);GO:0002376(immune system process);GO:0002863(positive regulation of inflammatory response to antigenic stimulus);GO:0005515(protein binding);GO:0005829(cytosol);GO:0005886(plasma membrane);GO:0005887(integral component of plasma membrane);GO:0006955(immune response);GO:0006959(humoral immune response);GO:0007166(cell surface receptor …	04514(Cell adhesion molecules (CAMs));04660(T cell receptor signaling pathway);04672(Intestinal immune network for IgA production);04940(Type I diabetes mellitus);05162(Measles);05320(Autoimmune thyroid disease);05322(Systemic lupus erythematosus);05323(Rheumatoid arthritis);05330(Allograft rejection);05332(Graft-versus-host disease);05416(Viral myocarditis);05416(Viral myocarditis)	NA	NA	CD28 molecule [Source:HGNC Symbol;Acc:HGNC:1653]	protein_coding
ENSG00000187801	1.4453	-2.31913	3.48995	0.000856096	chr1	40450102	40463718	+	ZFP69B	ENST00000469416;ENST00000484445;ENST00000411995;ENST00000361584	GO:0003676(nucleic acid binding);GO:0003677(DNA binding);GO:0003700(DNA-binding transcription factor activity);GO:0005515(protein binding);GO:0005634(nucleus);GO:0005730(nucleolus);GO:0006355(regulation of transcription, DNA-templated);GO:0007030(Golgi organization);GO:0043565(sequence-specific DNA binding);GO:0046872(metal ion binding);GO:0046872(metal ion binding)	05168(Herpes simplex virus 1 infection);05168(Herpes simplex virus 1 infection)	K09228	NA	ZFP69 zinc finger protein B [Source:HGNC Symbol;Acc:HGNC:28053]	retained_intron;protein_coding
ENSG00000107362	0.364852	2.58834	2.6605	0.00974041	chr9	71862452	71911193	-	ABHD17B	ENST00000377041;ENST00000333421	GO:0002084(protein depalmitoylation);GO:0005768(endosome);GO:0005886(plasma membrane);GO:0008474(palmitoyl-(protein) hydrolase activity);GO:0010008(endosome membrane);GO:0014069(postsynaptic density);GO:0016020(membrane);GO:0016787(hydrolase activity);GO:0018345(protein palmitoylation);GO:0030054(cell junction);GO:0042995(cell projection);GO:0043197(dendritic spine);GO:0045202(synapse);GO:0045211…	NA	K01076	EC:3.1.2.22	abhydrolase domain containing 17B, depalmitoylase [Source:HGNC Symbol;Acc:HGNC:24278]	protein_coding
ENSG00000115170	-0.613985	3.01217	-2.65757	0.00981725	chr2	157736444	157876330	-	ACVR1	ENST00000263640;ENST00000434821;ENST00000409283;ENST00000672582;ENST00000673324;ENST00000424669;ENST00000539637;ENST00000410057;ENST00000487456;ENST00000412025;ENST00000440523;ENST00000413751	GO:0000082(G1/S transition of mitotic cell cycle);GO:0000166(nucleotide binding);GO:0001525(angiogenesis);GO:0001569(branching involved in blood vessel morphogenesis);GO:0001701(in utero embryonic development);GO:0001702(gastrulation with mouth forming second);GO:0001707(mesoderm formation);GO:0001755(neural crest cell migration);GO:0002526(acute inflammatory response);GO:0003143(embryonic heart …	04060(Cytokine-cytokine receptor interaction);04350(TGF-beta signaling pathway);04550(Signaling pathways regulating pluripotency of stem cells);05418(Fluid shear stress and atherosclerosis);05418(Fluid shear stress and atherosclerosis)	NA	NA	activin A receptor type 1 [Source:HGNC Symbol;Acc:HGNC:171]	protein_coding;processed_transcript
ENSG00000215845	-0.485421	3.07534	-2.65744	0.0098207	chr1	161037631	161038977	-	TSTD1	ENST00000462952;ENST00000318289;ENST00000368023;ENST00000423014;ENST00000368024;ENST00000466967;ENST00000486084	GO:0005737(cytoplasm);GO:0005829(cytosol);GO:0016740(transferase activity);GO:0036464(cytoplasmic ribonucleoprotein granule);GO:0048471(perinuclear region of cytoplasm);GO:0050337(thiosulfate-thiol sulfurtransferase activity);GO:0070221(sulfide oxidation, using sulfide:quinone oxidoreductase);GO:0070221(sulfide oxidation, using sulfide:quinone oxidoreductase)	NA	K01013	EC:2.8.1.-	thiosulfate sulfurtransferase like domain containing 1 [Source:HGNC Symbol;Acc:HGNC:35410]	retained_intron;protein_coding
ENSG00000178075	-0.523214	2.28051	-2.66221	0.00969582	chr3	113828182	113947174	+	GRAMD1C	ENST00000479212;ENST00000358160;ENST00000498183;ENST00000486457;ENST00000472384;ENST00000463760;ENST00000484714;ENST00000467895;ENST00000472026;ENST00000462838;ENST00000440446;ENST00000488680;ENST00000471031;ENST00000466898;ENST00000491038	GO:0005515(protein binding);GO:0005783(endoplasmic reticulum);GO:0005789(endoplasmic reticulum membrane);GO:0005886(plasma membrane);GO:0006869(lipid transport);GO:0008289(lipid binding);GO:0015485(cholesterol binding);GO:0015918(sterol transport);GO:0016020(membrane);GO:0016021(integral component of membrane);GO:0071397(cellular response to cholesterol);GO:0120009(intermembrane lipid transfer);G…	NA	NA	NA	GRAM domain containing 1C [Source:HGNC Symbol;Acc:HGNC:25252]	processed_transcript;protein_coding;retained_intron;nonsense_mediated_decay
ENSG00000075785	-0.372282	6.98826	-2.66263	0.00968478	chr3	128693669	128825942	+	RAB7A	ENST00000676214;ENST00000676425;ENST00000675712;ENST00000675864;ENST00000490093;ENST00000675342;ENST00000493186;ENST00000674748;ENST00000265062;ENST00000482525;ENST00000491681;ENST00000675497;ENST00000674589;ENST00000464496;ENST00000483906;ENST00000485280;ENST00000676147;ENST00000674593	GO:0000045(autophagosome assembly);GO:0000166(nucleotide binding);GO:0000421(autophagosome membrane);GO:0003924(GTPase activity);GO:0005515(protein binding);GO:0005525(GTP binding);GO:0005737(cytoplasm);GO:0005764(lysosome);GO:0005765(lysosomal membrane);GO:0005768(endosome);GO:0005770(late endosome);GO:0005794(Golgi apparatus);GO:0005811(lipid droplet);GO:0005829(cytosol);GO:0005886(plasma membr…	04137(Mitophagy - animal);04140(Autophagy - animal);04144(Endocytosis);04145(Phagosome);05132(Salmonella infection);05146(Amoebiasis);05152(Tuberculosis);05152(Tuberculosis)	K07897	NA	RAB7A, member RAS oncogene family [Source:HGNC Symbol;Acc:HGNC:9788]	protein_coding;retained_intron;nonsense_mediated_decay;processed_transcript
ENSG00000268230	-0.559553	6.91599	-2.65826	0.00979921	chr19	58346854	58362751	-	AC012313	ENST00000600123;ENST00000599109;ENST00000596636	NA	NA	NA	NA	novel transcript	lncRNA
ENSG00000250138	-0.780514	1.29683	-2.68626	0.00908823	chr5	69631963	69636399	+	AC139495	ENST00000515156	NA	NA	NA	NA	POM121 membrane glycoprotein-like 1 (POM121L1) pseudogene	unprocessed_pseudogene
ENSG00000198496	-0.554026	1.96822	-2.66154	0.00971329	chr17	43125551	43153671	+	NBR2	ENST00000657841;ENST00000460115;ENST00000356906;ENST00000467245	NA	NA	NA	NA	neighbor of BRCA1 lncRNA 2 [Source:HGNC Symbol;Acc:HGNC:20691]	lncRNA
ENSG00000170959	-0.745327	1.57617	-2.67105	0.00946827	chr11	30830369	31369810	-	DCDC1	ENST00000444572;ENST00000303697;ENST00000406071;ENST00000483396;ENST00000597505;ENST00000429306;ENST00000437348;ENST00000342355;ENST00000534722;ENST00000534021;ENST00000452803	GO:0005515(protein binding);GO:0005737(cytoplasm);GO:0005819(spindle);GO:0005856(cytoskeleton);GO:0005874(microtubule);GO:0007049(cell cycle);GO:0008017(microtubule binding);GO:0030246(carbohydrate binding);GO:0030496(midbody);GO:0035556(intracellular signal transduction);GO:0051301(cell division);GO:0072686(mitotic spindle);GO:0090543(Flemming body);GO:1902412(regulation of mitotic cytokinesis);…	NA	NA	NA	doublecortin domain containing 1 [Source:HGNC Symbol;Acc:HGNC:20625]	nonsense_mediated_decay;protein_coding;retained_intron;processed_transcript
ENSG00000271795	-0.716334	-0.863246	-2.94747	0.00439656	chr5	151509453	151512769	+	AC011337	ENST00000606930	NA	NA	NA	NA	novel transcript, antisense to FAT2	lncRNA
ENSG00000240401	-0.661198	-0.674555	-2.9037	0.00498	chr2	55282350	55345828	+	AC012358	ENST00000625718;ENST00000613806;ENST00000366287;ENST00000599475;ENST00000626053;ENST00000630025;ENST00000626226;ENST00000628820;ENST00000608103;ENST00000626036;ENST00000599352;ENST00000600219;ENST00000594078;ENST00000627989;ENST00000629819;ENST00000628537;ENST00000628048;ENST00000629859;ENST00000625264;ENST00000626674;ENST00000625679;ENST00000629546;ENST00000629788;ENST00000625627;ENST00000626359…	NA	NA	NA	NA	novel transcript, antisense to CCDC88A	lncRNA
ENSG00000152154	-0.70995	2.05181	-2.65195	0.00996601	chr2	39664982	39717956	+	TMEM178A	ENST00000437068;ENST00000482239;ENST00000281961;ENST00000618232;ENST00000413011;ENST00000495402	GO:0005783(endoplasmic reticulum);GO:0005789(endoplasmic reticulum membrane);GO:0016020(membrane);GO:0016021(integral component of membrane);GO:0045671(negative regulation of osteoclast differentiation);GO:0051480(regulation of cytosolic calcium ion concentration);GO:0051480(regulation of cytosolic calcium ion concentration)	NA	NA	NA	transmembrane protein 178A [Source:HGNC Symbol;Acc:HGNC:28517]	processed_transcript;protein_coding
ENSG00000267105	1.08611	-2.42803	3.48518	0.000869101	chr19	10259109	10260045	-	AC011511	ENST00000587088	NA	NA	NA	NA	novel transcript, antisense to MRPL4	lncRNA
ENSG00000175455	-0.361395	4.71737	-2.64746	0.0100866	chr3	123897305	123961408	-	CCDC14	ENST00000463996;ENST00000479903;ENST00000409697;ENST00000488653;ENST00000485727;ENST00000409657;ENST00000495381;ENST00000489746;ENST00000310351;ENST00000433542;ENST00000483247;ENST00000419247;ENST00000487498;ENST00000485949;ENST00000471054;ENST00000426152;ENST00000435910;ENST00000434954;ENST00000477268;ENST00000438440;ENST00000417438;ENST00000478956	GO:0005515(protein binding);GO:0005737(cytoplasm);GO:0005813(centrosome);GO:0005815(microtubule organizing center);GO:0005856(cytoskeleton);GO:0021762(substantia nigra development);GO:0034451(centriolar satellite);GO:0071539(protein localization to centrosome);GO:0071539(protein localization to centrosome)	NA	K16541	NA	coiled-coil domain containing 14 [Source:HGNC Symbol;Acc:HGNC:25766]	processed_transcript;protein_coding;nonsense_mediated_decay;retained_intron
ENSG00000101901	-0.176054	4.19111	-2.6434	0.0101966	X	111665811	111760649	+	ALG13	ENST00000487141;ENST00000371979;ENST00000622997;ENST00000251943;ENST00000610588;ENST00000621367;ENST00000394780;ENST00000624161;ENST00000468657;ENST00000624881;ENST00000636363;ENST00000473389;ENST00000482374;ENST00000492038;ENST00000622986;ENST00000486353;ENST00000495283;ENST00000623144;ENST00000470971;ENST00000489033;ENST00000623255;ENST00000471924;ENST00000623148;ENST00000436609;ENST00000482742…	GO:0003723(RNA binding);GO:0003824(catalytic activity);GO:0004577(N-acetylglucosaminyldiphosphodolichol N-acetylglucosaminyltransferase activity);GO:0005783(endoplasmic reticulum);GO:0005789(endoplasmic reticulum membrane);GO:0006488(dolichol-linked oligosaccharide biosynthetic process);GO:0006508(proteolysis);GO:0008152(metabolic process);GO:0008233(peptidase activity);GO:0008234(cysteine-type p…	00510(N-Glycan biosynthesis);00510(N-Glycan biosynthesis)	K07432	EC:2.4.1.141	ALG13 UDP-N-acetylglucosaminyltransferase subunit [Source:HGNC Symbol;Acc:HGNC:30881]	nonsense_mediated_decay;protein_coding;retained_intron;processed_transcript
ENSG00000260287	0.870053	1.9981	2.64618	0.0101212	chr17	36323884	36334759	+	TBC1D3G	ENST00000569055	GO:0005096(GTPase activator activity);GO:0005515(protein binding);GO:0005886(plasma membrane);GO:0006886(intracellular protein transport);GO:0016020(membrane);GO:0017137(Rab GTPase binding);GO:0090630(activation of GTPase activity)	NA	K20134	NA	TBC1 domain family member 3G [Source:HGNC Symbol;Acc:HGNC:29860]	protein_coding
ENSG00000104093	-0.315233	3.93307	-2.63635	0.0103903	chr15	51447711	51622833	-	DMXL2	ENST00000251076;ENST00000543779;ENST00000559769;ENST00000560891;ENST00000449909;ENST00000559059;ENST00000559868;ENST00000559062;ENST00000558124;ENST00000560211;ENST00000559498;ENST00000561079;ENST00000560421;ENST00000558507	GO:0005515(protein binding);GO:0005615(extracellular space);GO:0007035(vacuolar acidification);GO:0008021(synaptic vesicle);GO:0016020(membrane);GO:0017137(Rab GTPase binding);GO:0030054(cell junction);GO:0030672(synaptic vesicle membrane);GO:0031410(cytoplasmic vesicle);GO:0043291(RAVE complex);GO:0045202(synapse);GO:0098992(neuronal dense core vesicle);GO:0098992(neuronal dense core vesicle)	NA	NA	NA	Dmx like 2 [Source:HGNC Symbol;Acc:HGNC:2938]	protein_coding;retained_intron;processed_transcript;nonsense_mediated_decay
ENSG00000181192	-0.545255	6.73447	-2.63763	0.0103549	chr10	12068954	12123221	+	DHTKD1	ENST00000263035;ENST00000437298;ENST00000465617;ENST00000415935;ENST00000448829;ENST00000479283	GO:0002244(hematopoietic progenitor cell differentiation);GO:0004591(oxoglutarate dehydrogenase (succinyl-transferring) activity);GO:0005515(protein binding);GO:0005739(mitochondrion);GO:0005759(mitochondrial matrix);GO:0006091(generation of precursor metabolites and energy);GO:0006096(glycolytic process);GO:0006099(tricarboxylic acid cycle);GO:0016491(oxidoreductase activity);GO:0016624(oxidored…	00310(Lysine degradation);00380(Tryptophan metabolism);00380(Tryptophan metabolism)	K15791	EC:1.2.4.2	dehydrogenase E1 and transketolase domain containing 1 [Source:HGNC Symbol;Acc:HGNC:23537]	protein_coding;processed_transcript;retained_intron
ENSG00000233377	-0.782902	5.48545	-2.63966	0.0102989	chr10	94940253	94941121	-	MTND4P20	ENST00000424125	NA	NA	NA	NA	MT-ND4 pseudogene 20 [Source:HGNC Symbol;Acc:HGNC:42207]	processed_pseudogene
ENSG00000236901	-0.268212	2.98916	-2.629	0.0105956	chr9	123109494	123115477	-	MIR600HG	ENST00000449175;ENST00000545631	NA	NA	NA	NA	MIR600 host gene [Source:HGNC Symbol;Acc:HGNC:23642]	lncRNA
ENSG00000100580	-0.226038	3.11091	-2.62679	0.0106582	chr14	77335029	77377094	-	TMED8	ENST00000216468	GO:0005515(protein binding)	NA	NA	NA	transmembrane p24 trafficking protein family member 8 [Source:HGNC Symbol;Acc:HGNC:18633]	protein_coding
ENSG00000196557	0.761289	3.29573	2.62695	0.0106538	chr16	1153106	1221771	+	CACNA1H	ENST00000348261;ENST00000358590;ENST00000638323;ENST00000639478;ENST00000640028;ENST00000565831;ENST00000564954;ENST00000637236;ENST00000562079;ENST00000564231;ENST00000569107;ENST00000569953	GO:0001518(voltage-gated sodium channel complex);GO:0005216(ion channel activity);GO:0005244(voltage-gated ion channel activity);GO:0005245(voltage-gated calcium channel activity);GO:0005248(voltage-gated sodium channel activity);GO:0005261(cation channel activity);GO:0005262(calcium channel activity);GO:0005515(protein binding);GO:0005886(plasma membrane);GO:0005887(integral component of plasma …	04010(MAPK signaling pathway);04020(Calcium signaling pathway);04713(Circadian entrainment);04925(Aldosterone synthesis and secretion);04927(Cortisol synthesis and secretion);04934(Cushing syndrome);04934(Cushing syndrome)	NA	NA	calcium voltage-gated channel subunit alpha1 H [Source:HGNC Symbol;Acc:HGNC:1395]	protein_coding;nonsense_mediated_decay;retained_intron
ENSG00000182253	0.348125	2.70233	2.62629	0.0106723	chr15	99098217	99135593	+	SYNM	ENST00000560674;ENST00000328642;ENST00000594047;ENST00000336292	GO:0005200(structural constituent of cytoskeleton);GO:0005515(protein binding);GO:0005737(cytoplasm);GO:0005856(cytoskeleton);GO:0005882(intermediate filament);GO:0005912(adherens junction);GO:0008307(structural constituent of muscle);GO:0016020(membrane);GO:0017166(vinculin binding);GO:0019215(intermediate filament binding);GO:0030054(cell junction);GO:0031443(fast-twitch skeletal muscle fiber c…	NA	K10376	NA	synemin [Source:HGNC Symbol;Acc:HGNC:24466]	protein_coding
ENSG00000143486	-0.19286	4.95571	-2.63187	0.0105151	chr1	206571292	206612465	-	EIF2D	ENST00000472709;ENST00000367114;ENST00000271764;ENST00000617960;ENST00000613435;ENST00000484492;ENST00000468891;ENST00000437518;ENST00000461334;ENST00000620382;ENST00000474408	GO:0001731(formation of translation preinitiation complex);GO:0003723(RNA binding);GO:0003743(translation initiation factor activity);GO:0005737(cytoplasm);GO:0005829(cytosol);GO:0006412(translation);GO:0006413(translational initiation);GO:0006886(intracellular protein transport);GO:0016604(nuclear body);GO:0022627(cytosolic small ribosomal subunit);GO:0032790(ribosome disassembly);GO:0038023(sig…	NA	K15027	NA	eukaryotic translation initiation factor 2D [Source:HGNC Symbol;Acc:HGNC:6583]	nonsense_mediated_decay;protein_coding;retained_intron;processed_transcript
ENSG00000177666	-0.352713	6.06167	-2.62729	0.010644	chr11	818914	825573	+	PNPLA2	ENST00000336615;ENST00000525250;ENST00000534561;ENST00000531923;ENST00000529255;ENST00000526083	GO:0004806(triglyceride lipase activity);GO:0005654(nucleoplasm);GO:0005737(cytoplasm);GO:0005788(endoplasmic reticulum lumen);GO:0005789(endoplasmic reticulum membrane);GO:0005811(lipid droplet);GO:0005829(cytosol);GO:0005886(plasma membrane);GO:0006629(lipid metabolic process);GO:0006651(diacylglycerol biosynthetic process);GO:0010891(negative regulation of sequestering of triglyceride);GO:0010…	00561(Glycerolipid metabolism);04714(Thermogenesis);04923(Regulation of lipolysis in adipocytes);04923(Regulation of lipolysis in adipocytes)	K16816	EC:3.1.1.3	patatin like phospholipase domain containing 2 [Source:HGNC Symbol;Acc:HGNC:30802]	protein_coding;retained_intron
ENSG00000019549	-0.726644	1.61742	-2.63254	0.0104962	chr8	48917598	48921440	-	SNAI2	ENST00000020945;ENST00000649776;ENST00000396822	GO:0000122(negative regulation of transcription by RNA polymerase II);GO:0000790(nuclear chromatin);GO:0000977(RNA polymerase II regulatory region sequence-specific DNA binding);GO:0000981(DNA-binding transcription factor activity, RNA polymerase II-specific);GO:0001227(DNA-binding transcription repressor activity, RNA polymerase II-specific);GO:0001649(osteoblast differentiation);GO:0001837(epit…	04390(Hippo signaling pathway);04520(Adherens junction);04520(Adherens junction)	K05706	NA	snail family transcriptional repressor 2 [Source:HGNC Symbol;Acc:HGNC:11094]	protein_coding;retained_intron
ENSG00000286909	-0.713463	-1.22773	-2.99313	0.00385588	chr3	197649303	197651482	-	AC024560	ENST00000667447	NA	NA	NA	NA	novel transcript	lncRNA
ENSG00000234390	-0.664195	-0.50209	-2.82389	0.00623153	X	49876724	49879241	-	USP27X-AS1	ENST00000437322	NA	NA	NA	NA	USP27X antisense RNA 1 (head to head) [Source:HGNC Symbol;Acc:HGNC:27249]	lncRNA
ENSG00000170222	0.282129	2.62631	2.61014	0.0111399	chr17	10697594	10711558	+	ADPRM	ENST00000379774;ENST00000468843;ENST00000527582;ENST00000609540	GO:0005829(cytosol);GO:0008663(2',3'-cyclic-nucleotide 2'-phosphodiesterase activity);GO:0016020(membrane);GO:0016021(integral component of membrane);GO:0016787(hydrolase activity);GO:0030145(manganese ion binding);GO:0034656(nucleobase-containing small molecule catabolic process);GO:0046872(metal ion binding);GO:0047631(ADP-ribose diphosphatase activity);GO:0047734(CDP-glycerol diphosphatase act…	00230(Purine metabolism);00564(Glycerophospholipid metabolism);00564(Glycerophospholipid metabolism)	K01517	3.6.1.16;3.6.1.53;EC:3.6.1.13	ADP-ribose/CDP-alcohol diphosphatase, manganese dependent [Source:HGNC Symbol;Acc:HGNC:30925]	protein_coding;nonsense_mediated_decay;retained_intron
ENSG00000269001	-0.681431	-0.49072	-2.82125	0.00627759	chr19	53197111	53211015	+	AC092070	ENST00000597550;ENST00000601072;ENST00000598377	NA	NA	NA	NA	zinc finger protein 818, pseudogene	processed_transcript;transcribed_unprocessed_pseudogene
ENSG00000165215	-0.373049	3.3964	-2.61087	0.0111184	chr7	73768997	73770270	-	CLDN3	ENST00000395145	GO:0001666(response to hypoxia);GO:0001934(positive regulation of protein phosphorylation);GO:0003382(epithelial cell morphogenesis);GO:0004888(transmembrane signaling receptor activity);GO:0005198(structural molecule activity);GO:0005515(protein binding);GO:0005737(cytoplasm);GO:0005886(plasma membrane);GO:0005887(integral component of plasma membrane);GO:0005911(cell-cell junction);GO:0005923(b…	04514(Cell adhesion molecules (CAMs));04530(Tight junction);04670(Leukocyte transendothelial migration);05160(Hepatitis C)	NA	NA	claudin 3 [Source:HGNC Symbol;Acc:HGNC:2045]	protein_coding
ENSG00000131089	-0.307529	3.25266	-2.60948	0.0111595	X	63634967	63809274	-	ARHGEF9	ENST00000253401;ENST00000671741;ENST00000374878;ENST00000374870;ENST00000671907;ENST00000637040;ENST00000636048;ENST00000638021;ENST00000672513;ENST00000624538;ENST00000672194;ENST00000637520;ENST00000639092;ENST00000637417;ENST00000637557;ENST00000437457;ENST00000623517;ENST00000495564;ENST00000624210;ENST00000635729;ENST00000637723;ENST00000637178;ENST00000498761;ENST00000624783;ENST00000466925…	GO:0005085(guanyl-nucleotide exchange factor activity);GO:0005515(protein binding);GO:0005737(cytoplasm);GO:0005829(cytosol);GO:0007186(G protein-coupled receptor signaling pathway);GO:0014069(postsynaptic density);GO:0030054(cell junction);GO:0043065(positive regulation of apoptotic process);GO:0045202(synapse);GO:0051056(regulation of small GTPase mediated signal transduction);GO:0051056(regula…	NA	K20686	NA	Cdc42 guanine nucleotide exchange factor 9 [Source:HGNC Symbol;Acc:HGNC:14561]	protein_coding;nonsense_mediated_decay;retained_intron;processed_transcript
ENSG00000185813	-0.496909	6.38152	-2.61705	0.0109377	chr17	81900958	81911418	-	PCYT2	ENST00000538936;ENST00000331285;ENST00000538721;ENST00000571105;ENST00000570391;ENST00000574343;ENST00000572995;ENST00000570388;ENST00000572924;ENST00000576343;ENST00000571944;ENST00000573636;ENST00000574155;ENST00000573401;ENST00000571581;ENST00000573927;ENST00000572473;ENST00000572157	GO:0003824(catalytic activity);GO:0004306(ethanolamine-phosphate cytidylyltransferase activity);GO:0005515(protein binding);GO:0005575(cellular_component);GO:0005789(endoplasmic reticulum membrane);GO:0006629(lipid metabolic process);GO:0006646(phosphatidylethanolamine biosynthetic process);GO:0008654(phospholipid biosynthetic process);GO:0009058(biosynthetic process);GO:0016740(transferase activ…	00440(Phosphonate and phosphinate metabolism);00564(Glycerophospholipid metabolism);00564(Glycerophospholipid metabolism)	K00967	EC:2.7.7.14	phosphate cytidylyltransferase 2, ethanolamine [Source:HGNC Symbol;Acc:HGNC:8756]	protein_coding;retained_intron;nonsense_mediated_decay
ENSG00000176472	-0.490946	-0.109135	-2.75073	0.00762705	chr19	43525497	43536130	+	ZNF575	ENST00000458714;ENST00000598080;ENST00000314228;ENST00000601282;ENST00000600154	GO:0003676(nucleic acid binding);GO:0003677(DNA binding);GO:0005515(protein binding);GO:0005634(nucleus);GO:0046872(metal ion binding);GO:0046872(metal ion binding)	NA	NA	NA	zinc finger protein 575 [Source:HGNC Symbol;Acc:HGNC:27606]	protein_coding;retained_intron
ENSG00000206549	-0.597231	0.556186	-2.67743	0.00930725	chr3	46712115	46812574	-	AC109583	ENST00000460241	GO:0004252(serine-type endopeptidase activity);GO:0004298(threonine-type endopeptidase activity);GO:0005737(cytoplasm);GO:0005783(endoplasmic reticulum);GO:0006508(proteolysis);GO:0008233(peptidase activity);GO:0016787(hydrolase activity)	NA	NA	NA	Probable threonine protease PRSS50 [Source:UniProtKB/Swiss-Prot;Acc:Q9UI38]	protein_coding
ENSG00000198498	0.35499	2.2768	2.60142	0.0114	chr4	163494442	163520539	+	TMA16	ENST00000509657;ENST00000513272;ENST00000511562;ENST00000508652;ENST00000513134;ENST00000358572;ENST00000508268;ENST00000506214;ENST00000503148	GO:0005515(protein binding);GO:0005634(nucleus);GO:0005654(nucleoplasm);GO:0005730(nucleolus);GO:0005730(nucleolus)	NA	K14860	NA	translation machinery associated 16 homolog [Source:HGNC Symbol;Acc:HGNC:25638]	protein_coding;processed_transcript;retained_intron
ENSG00000187474	0.604581	1.15597	2.63197	0.0105123	chr19	51795157	51826190	+	FPR3	ENST00000339223;ENST00000595991	GO:0002430(complement receptor mediated signaling pathway);GO:0004875(complement receptor activity);GO:0004930(G protein-coupled receptor activity);GO:0004982(N-formyl peptide receptor activity);GO:0005886(plasma membrane);GO:0006935(chemotaxis);GO:0006954(inflammatory response);GO:0007165(signal transduction);GO:0007186(G protein-coupled receptor signaling pathway);GO:0007200(phospholipase C-act…	04080(Neuroactive ligand-receptor interaction);05150(Staphylococcus aureus infection);05150(Staphylococcus aureus infection)	NA	NA	formyl peptide receptor 3 [Source:HGNC Symbol;Acc:HGNC:3828]	protein_coding
ENSG00000163958	-0.622194	0.502887	-2.67249	0.00943185	chr3	196197452	196211437	-	ZDHHC19	ENST00000460442;ENST00000465519;ENST00000296326;ENST00000397544;ENST00000438232;ENST00000497422;ENST00000488508	GO:0000139(Golgi membrane);GO:0005737(cytoplasm);GO:0005783(endoplasmic reticulum);GO:0005794(Golgi apparatus);GO:0006612(protein targeting to membrane);GO:0016020(membrane);GO:0016021(integral component of membrane);GO:0016409(palmitoyltransferase activity);GO:0016740(transferase activity);GO:0016746(transferase activity, transferring acyl groups);GO:0018230(peptidyl-L-cysteine S-palmitoylation)…	NA	K18932	EC:2.3.1.225	zinc finger DHHC-type palmitoyltransferase 19 [Source:HGNC Symbol;Acc:HGNC:20713]	retained_intron;protein_coding;nonsense_mediated_decay;processed_transcript
ENSG00000074935	-0.366739	4.52105	-2.60175	0.01139	chr6	112070663	112087498	-	TUBE1	ENST00000368662;ENST00000604814;ENST00000605457;ENST00000603651;ENST00000604743;ENST00000604689;ENST00000441191;ENST00000604967;ENST00000368657;ENST00000603621;ENST00000603722	GO:0000166(nucleotide binding);GO:0000226(microtubule cytoskeleton organization);GO:0000242(pericentriolar material);GO:0000278(mitotic cell cycle);GO:0003924(GTPase activity);GO:0005200(structural constituent of cytoskeleton);GO:0005525(GTP binding);GO:0005737(cytoplasm);GO:0005815(microtubule organizing center);GO:0005856(cytoskeleton);GO:0005874(microtubule);GO:0007017(microtubule-based proces…	NA	K10391	NA	tubulin epsilon 1 [Source:HGNC Symbol;Acc:HGNC:20775]	protein_coding;processed_transcript;nonsense_mediated_decay;retained_intron
ENSG00000258498	-0.566784	1.95897	-2.59867	0.011483	chr14	101552221	101560431	-	DIO3OS	ENST00000557109;ENST00000553575;ENST00000556120;ENST00000556266;ENST00000554441;ENST00000554735;ENST00000555174;ENST00000557661;ENST00000554694;ENST00000557532;ENST00000555882;ENST00000553729	NA	NA	NA	NA	DIO3 opposite strand upstream RNA [Source:HGNC Symbol;Acc:HGNC:20348]	lncRNA
ENSG00000183580	0.408171	1.48435	2.60705	0.0112315	chr5	15500180	15939793	+	FBXL7	ENST00000504595;ENST00000510662;ENST00000329673	GO:0000086(G2/M transition of mitotic cell cycle);GO:0000151(ubiquitin ligase complex);GO:0000209(protein polyubiquitination);GO:0000278(mitotic cell cycle);GO:0005515(protein binding);GO:0005737(cytoplasm);GO:0005813(centrosome);GO:0005815(microtubule organizing center);GO:0005829(cytosol);GO:0005856(cytoskeleton);GO:0006511(ubiquitin-dependent protein catabolic process);GO:0007049(cell cycle);G…	NA	K10273	NA	F-box and leucine rich repeat protein 7 [Source:HGNC Symbol;Acc:HGNC:13604]	protein_coding
ENSG00000275688	-0.420071	4.43927	-2.59564	0.0115754	chr17	35983656	36001621	-	CCL15-CCL14	ENST00000610751;ENST00000616694	GO:0005125(cytokine activity);GO:0005576(extracellular region);GO:0005615(extracellular space);GO:0006935(chemotaxis);GO:0006955(immune response);GO:0007165(signal transduction);GO:0008009(chemokine activity);GO:0060326(cell chemotaxis);GO:0060326(cell chemotaxis)	NA	NA	NA	CCL15-CCL14 readthrough (NMD candidate) [Source:HGNC Symbol;Acc:HGNC:44436]	nonsense_mediated_decay
ENSG00000116133	-0.364228	9.1244	-2.58707	0.01184	chr1	54849627	54887195	-	DHCR24	ENST00000371269;ENST00000647912;ENST00000535035;ENST00000649769;ENST00000648712;ENST00000648728;ENST00000436604;ENST00000647585;ENST00000648641;ENST00000650362;ENST00000648182;ENST00000648494	GO:0000139(Golgi membrane);GO:0000246(delta24(24-1) sterol reductase activity);GO:0005515(protein binding);GO:0005634(nucleus);GO:0005737(cytoplasm);GO:0005783(endoplasmic reticulum);GO:0005789(endoplasmic reticulum membrane);GO:0005794(Golgi apparatus);GO:0005829(cytosol);GO:0005856(cytoskeleton);GO:0006629(lipid metabolic process);GO:0006694(steroid biosynthetic process);GO:0006695(cholesterol …	00100(Steroid biosynthesis);00100(Steroid biosynthesis)	K09828	1.3.1.-;EC:1.3.1.72	24-dehydrocholesterol reductase [Source:HGNC Symbol;Acc:HGNC:2859]	protein_coding;nonsense_mediated_decay;processed_transcript
ENSG00000214013	-0.274296	3.57458	-2.58783	0.0118163	chr15	42273233	42356935	+	GANC	ENST00000561871;ENST00000562170;ENST00000562859;ENST00000566442;ENST00000440615;ENST00000318010;ENST00000567784;ENST00000570013;ENST00000568687;ENST00000567421;ENST00000568953;ENST00000567596;ENST00000566690	GO:0000023(maltose metabolic process);GO:0003824(catalytic activity);GO:0004553(hydrolase activity, hydrolyzing O-glycosyl compounds);GO:0004558(alpha-1,4-glucosidase activity);GO:0005975(carbohydrate metabolic process);GO:0008152(metabolic process);GO:0016787(hydrolase activity);GO:0016798(hydrolase activity, acting on glycosyl bonds);GO:0030246(carbohydrate binding);GO:0032450(maltose alpha-glu…	00052(Galactose metabolism);00500(Starch and sucrose metabolism);00500(Starch and sucrose metabolism)	NA	NA	glucosidase alpha, neutral C [Source:HGNC Symbol;Acc:HGNC:4139]	protein_coding;nonsense_mediated_decay;retained_intron;processed_transcript
ENSG00000143337	-0.341009	3.89655	-2.58796	0.0118125	chr1	179882042	179920077	+	TOR1AIP1	ENST00000528443;ENST00000271583;ENST00000606911;ENST00000435319;ENST00000531630;ENST00000527391;ENST00000529091;ENST00000527867;ENST00000474875;ENST00000531726;ENST00000524653;ENST00000447964	GO:0001671(ATPase activator activity);GO:0005515(protein binding);GO:0005521(lamin binding);GO:0005634(nucleus);GO:0005635(nuclear envelope);GO:0005637(nuclear inner membrane);GO:0008092(cytoskeletal protein binding);GO:0016020(membrane);GO:0016021(integral component of membrane);GO:0031965(nuclear membrane);GO:0032781(positive regulation of ATPase activity);GO:0034504(protein localization to nuc…	NA	K23001	NA	torsin 1A interacting protein 1 [Source:HGNC Symbol;Acc:HGNC:29456]	protein_coding;nonsense_mediated_decay;processed_transcript
ENSG00000240583	-0.63523	4.1169	-2.58882	0.0117855	chr7	30911853	30925516	+	AQP1	ENST00000652696;ENST00000311813;ENST00000652692;ENST00000482461;ENST00000441328;ENST00000409899;ENST00000409611;ENST00000651610	GO:0003091(renal water homeostasis);GO:0003097(renal water transport);GO:0005223(intracellular cGMP-activated cation channel activity);GO:0005267(potassium channel activity);GO:0005372(water transmembrane transporter activity);GO:0005515(protein binding);GO:0005634(nucleus);GO:0005737(cytoplasm);GO:0005886(plasma membrane);GO:0005887(integral component of plasma membrane);GO:0005903(brush border)…	04924(Renin secretion);04964(Proximal tubule bicarbonate reclamation);04976(Bile secretion);04976(Bile secretion)	NA	NA	aquaporin 1 (Colton blood group) [Source:HGNC Symbol;Acc:HGNC:633]	protein_coding;processed_transcript
ENSG00000141295	-0.304508	4.2513	-2.58785	0.0118157	chr17	47837692	47841289	-	SCRN2	ENST00000290216;ENST00000407215;ENST00000584123;ENST00000581645;ENST00000584567;ENST00000582459;ENST00000579856;ENST00000583090;ENST00000582656;ENST00000578323;ENST00000581546;ENST00000578840;ENST00000580428	GO:0003674(molecular_function);GO:0005515(protein binding);GO:0006508(proteolysis);GO:0008150(biological_process);GO:0016805(dipeptidase activity);GO:0070004(cysteine-type exopeptidase activity);GO:0070062(extracellular exosome);GO:0070062(extracellular exosome)	NA	K14358	NA	secernin 2 [Source:HGNC Symbol;Acc:HGNC:30381]	protein_coding;nonsense_mediated_decay;retained_intron
ENSG00000179988	-0.338262	1.75038	-2.58373	0.0119448	chr10	122954381	122997513	+	PSTK	ENST00000465232;ENST00000368887;ENST00000406217;ENST00000405485;ENST00000483455;ENST00000497219;ENST00000493461;ENST00000483755;ENST00000496079	GO:0000049(tRNA binding);GO:0000166(nucleotide binding);GO:0001514(selenocysteine incorporation);GO:0005524(ATP binding);GO:0006412(translation);GO:0016301(kinase activity);GO:0016310(phosphorylation);GO:0016740(transferase activity);GO:0043915(L-seryl-tRNA(Sec) kinase activity);GO:0097056(selenocysteinyl-tRNA(Sec) biosynthetic process);GO:0097056(selenocysteinyl-tRNA(Sec) biosynthetic process)	00450(Selenocompound metabolism);00970(Aminoacyl-tRNA biosynthesis);00970(Aminoacyl-tRNA biosynthesis)	K10837	EC:2.7.1.164	phosphoseryl-tRNA kinase [Source:HGNC Symbol;Acc:HGNC:28578]	processed_transcript;protein_coding;retained_intron
ENSG00000106333	-0.473145	5.47722	-2.58444	0.0119225	chr7	100602363	100608175	+	PCOLCE	ENST00000223061;ENST00000496269;ENST00000462260;ENST00000482863;ENST00000487172;ENST00000468214;ENST00000460002;ENST00000490909;ENST00000486440;ENST00000472348	GO:0005201(extracellular matrix structural constituent);GO:0005515(protein binding);GO:0005518(collagen binding);GO:0005576(extracellular region);GO:0005615(extracellular space);GO:0006508(proteolysis);GO:0007275(multicellular organism development);GO:0008201(heparin binding);GO:0010952(positive regulation of peptidase activity);GO:0016504(peptidase activator activity);GO:0062023(collagen-contain…	NA	NA	NA	procollagen C-endopeptidase enhancer [Source:HGNC Symbol;Acc:HGNC:8738]	protein_coding;processed_transcript;retained_intron
ENSG00000196417	-0.276032	1.67944	-2.58405	0.0119347	chr19	53389793	53430413	+	ZNF765	ENST00000504146;ENST00000504235;ENST00000396408;ENST00000507045;ENST00000505866;ENST00000594030;ENST00000594627;ENST00000596086	GO:0003676(nucleic acid binding);GO:0003677(DNA binding);GO:0005515(protein binding);GO:0005634(nucleus);GO:0005886(plasma membrane);GO:0006355(regulation of transcription, DNA-templated);GO:0007186(G protein-coupled receptor signaling pathway);GO:0016020(membrane);GO:0016021(integral component of membrane);GO:0016503(pheromone receptor activity);GO:0019236(response to pheromone);GO:0046872(metal…	05168(Herpes simplex virus 1 infection);05168(Herpes simplex virus 1 infection)	K09228	NA	zinc finger protein 765 [Source:HGNC Symbol;Acc:HGNC:25092]	processed_transcript;nonsense_mediated_decay;protein_coding
ENSG00000144152	-0.461075	0.626073	-2.63158	0.0105231	chr2	112138385	112188218	+	FBLN7	ENST00000331203;ENST00000409903;ENST00000409667;ENST00000409450;ENST00000472377;ENST00000441565;ENST00000272559	GO:0005509(calcium ion binding);GO:0005576(extracellular region);GO:0005925(focal adhesion);GO:0007155(cell adhesion);GO:0008201(heparin binding);GO:0008201(heparin binding)	NA	K17342	NA	fibulin 7 [Source:HGNC Symbol;Acc:HGNC:26740]	protein_coding;processed_transcript
ENSG00000184903	-0.438364	2.36142	-2.56838	0.0124363	chr7	110662644	111562517	-	IMMP2L	ENST00000405709;ENST00000331762;ENST00000487733;ENST00000489381;ENST00000452895;ENST00000450877;ENST00000447215;ENST00000492938;ENST00000437687;ENST00000452753	GO:0001541(ovarian follicle development);GO:0004252(serine-type endopeptidase activity);GO:0005739(mitochondrion);GO:0005743(mitochondrial inner membrane);GO:0006465(signal peptide processing);GO:0006508(proteolysis);GO:0006627(protein processing involved in protein targeting to mitochondrion);GO:0006801(superoxide metabolic process);GO:0006974(cellular response to DNA damage stimulus);GO:0007283…	03060(Protein export);03060(Protein export)	K09648	EC:3.4.21.-	inner mitochondrial membrane peptidase subunit 2 [Source:HGNC Symbol;Acc:HGNC:14598]	protein_coding;processed_transcript
ENSG00000124177	-0.21787	4.43329	-2.57835	0.0121151	chr20	41402083	41618384	-	CHD6	ENST00000373233;ENST00000480022;ENST00000440697;ENST00000309279;ENST00000476641;ENST00000470470;ENST00000373222;ENST00000482596;ENST00000440647	GO:0000166(nucleotide binding);GO:0001221(transcription cofactor binding);GO:0003677(DNA binding);GO:0003678(DNA helicase activity);GO:0004386(helicase activity);GO:0005515(protein binding);GO:0005524(ATP binding);GO:0005634(nucleus);GO:0005654(nucleoplasm);GO:0006325(chromatin organization);GO:0008094(DNA-dependent ATPase activity);GO:0016032(viral process);GO:0016787(hydrolase activity);GO:0016…	NA	K14436	EC:3.6.4.12	chromodomain helicase DNA binding protein 6 [Source:HGNC Symbol;Acc:HGNC:19057]	protein_coding;processed_transcript
ENSG00000109107	-0.461687	6.24732	-2.57862	0.0121063	chr17	28573115	28576948	-	ALDOC	ENST00000395319;ENST00000395321;ENST00000226253;ENST00000460201;ENST00000584086;ENST00000581807;ENST00000435638;ENST00000578590;ENST00000582381	GO:0003824(catalytic activity);GO:0004332(fructose-bisphosphate aldolase activity);GO:0005515(protein binding);GO:0005576(extracellular region);GO:0005829(cytosol);GO:0005856(cytoskeleton);GO:0006000(fructose metabolic process);GO:0006094(gluconeogenesis);GO:0006096(glycolytic process);GO:0008092(cytoskeletal protein binding);GO:0016829(lyase activity);GO:0030388(fructose 1,6-bisphosphate metabol…	00010(Glycolysis / Gluconeogenesis);00030(Pentose phosphate pathway);00051(Fructose and mannose metabolism);00051(Fructose and mannose metabolism)	NA	NA	aldolase, fructose-bisphosphate C [Source:HGNC Symbol;Acc:HGNC:418]	protein_coding;retained_intron
ENSG00000136636	-0.318913	3.70601	-2.57	0.0123836	chr1	215567304	215621807	+	KCTD3	ENST00000259154;ENST00000448333;ENST00000452413;ENST00000495537;ENST00000465650	GO:0005515(protein binding);GO:0005886(plasma membrane);GO:0016020(membrane);GO:0051260(protein homooligomerization);GO:0051260(protein homooligomerization)	NA	K21915	NA	potassium channel tetramerization domain containing 3 [Source:HGNC Symbol;Acc:HGNC:21305]	protein_coding;processed_transcript
ENSG00000128185	-0.385904	5.17843	-2.57762	0.0121383	chr22	20314238	20320060	-	DGCR6L	ENST00000248879;ENST00000405465;ENST00000443409	GO:0005515(protein binding);GO:0005634(nucleus);GO:0005634(nucleus)	NA	NA	NA	DiGeorge syndrome critical region gene 6 like [Source:HGNC Symbol;Acc:HGNC:18551]	protein_coding;nonsense_mediated_decay
ENSG00000123545	0.373587	3.57856	2.56758	0.0124624	chr6	96889315	96897891	-	NDUFAF4	ENST00000316149;ENST00000478382;ENST00000489477	GO:0005515(protein binding);GO:0005516(calmodulin binding);GO:0005739(mitochondrion);GO:0005743(mitochondrial inner membrane);GO:0010257(NADH dehydrogenase complex assembly);GO:0016020(membrane);GO:0031966(mitochondrial membrane);GO:0032981(mitochondrial respiratory chain complex I assembly);GO:0032981(mitochondrial respiratory chain complex I assembly)	04714(Thermogenesis);04714(Thermogenesis)	K18161	NA	NADH:ubiquinone oxidoreductase complex assembly factor 4 [Source:HGNC Symbol;Acc:HGNC:21034]	protein_coding;processed_transcript
ENSG00000189420	0.545932	0.546376	2.63411	0.0104523	X	153418322	153426481	+	ZFP92	ENST00000338647	GO:0003676(nucleic acid binding);GO:0003677(DNA binding);GO:0005634(nucleus);GO:0006355(regulation of transcription, DNA-templated);GO:0046872(metal ion binding)	05168(Herpes simplex virus 1 infection)	K09228	NA	ZFP92 zinc finger protein [Source:HGNC Symbol;Acc:HGNC:12865]	protein_coding
ENSG00000241288	-0.637361	0.14499	-2.66991	0.00949731	chr3	125827238	125916384	-	LINC02614	ENST00000601985;ENST00000599350;ENST00000664857;ENST00000657594;ENST00000594843;ENST00000617582;ENST00000622381;ENST00000625484;ENST00000614362;ENST00000599176;ENST00000600280;ENST00000468859;ENST00000616043;ENST00000600712;ENST00000614795;ENST00000614540;ENST00000597749;ENST00000609352;ENST00000609312;ENST00000628013;ENST00000608488;ENST00000626334;ENST00000628476;ENST00000626312	NA	NA	NA	NA	long intergenic non-protein coding RNA 2614 [Source:HGNC Symbol;Acc:HGNC:54072]	lncRNA;retained_intron
ENSG00000138685	1.40707	0.0407079	2.69905	0.00877959	chr4	122826708	122898236	+	FGF2	ENST00000264498;ENST00000608478;ENST00000644866	GO:0000165(MAPK cascade);GO:0000187(activation of MAPK activity);GO:0001525(angiogenesis);GO:0001658(branching involved in ureteric bud morphogenesis);GO:0001938(positive regulation of endothelial cell proliferation);GO:0002042(cell migration involved in sprouting angiogenesis);GO:0005104(fibroblast growth factor receptor binding);GO:0005125(cytokine activity);GO:0005178(integrin binding);GO:0005…	01521(EGFR tyrosine kinase inhibitor resistance);04010(MAPK signaling pathway);04014(Ras signaling pathway);04015(Rap1 signaling pathway);04151(PI3K-Akt signaling pathway);04550(Signaling pathways regulating pluripotency of stem cells);04810(Regulation of actin cytoskeleton);05167(Kaposi sarcoma-associated herpesvirus infection);05200(Pathways in cancer);05205(Proteoglycans in cancer);05218(Melan…	K18497	NA	fibroblast growth factor 2 [Source:HGNC Symbol;Acc:HGNC:3676]	protein_coding
ENSG00000146414	-0.618585	1.48801	-2.5787	0.0121039	chr6	145864245	145964423	-	SHPRH	ENST00000417762;ENST00000275233;ENST00000367505;ENST00000438092;ENST00000629427;ENST00000433355;ENST00000519632;ENST00000367503;ENST00000523276;ENST00000520752;ENST00000521977	GO:0000166(nucleotide binding);GO:0000209(protein polyubiquitination);GO:0000786(nucleosome);GO:0003677(DNA binding);GO:0004386(helicase activity);GO:0004842(ubiquitin-protein transferase activity);GO:0005515(protein binding);GO:0005524(ATP binding);GO:0005654(nucleoplasm);GO:0006281(DNA repair);GO:0006334(nucleosome assembly);GO:0006974(cellular response to DNA damage stimulus);GO:0016567(protei…	NA	K15710	2.3.2.27;EC:3.6.4.-	SNF2 histone linker PHD RING helicase [Source:HGNC Symbol;Acc:HGNC:19336]	protein_coding;nonsense_mediated_decay;retained_intron
ENSG00000182993	-0.495312	2.00601	-2.56598	0.0125147	chr12	14803666	14906586	+	C12orf60	ENST00000533472;ENST00000648334;ENST00000330828;ENST00000527783;ENST00000543822	GO:0005515(protein binding);GO:0005515(protein binding)	NA	NA	NA	chromosome 12 open reading frame 60 [Source:HGNC Symbol;Acc:HGNC:28726]	processed_transcript;protein_coding
ENSG00000279662	-0.876306	-1.2485	-2.91749	0.00478875	chr16	10445309	10449747	-	AC131649	ENST00000624925	NA	NA	NA	NA	TEC	TEC
ENSG00000151164	-1.07996	-1.74988	-3.06301	0.00314679	chr12	110501655	110532086	+	RAD9B	ENST00000433301;ENST00000409246;ENST00000392672;ENST00000409425;ENST00000409778;ENST00000409461;ENST00000358071;ENST00000409300;ENST00000447044	GO:0000076(DNA replication checkpoint);GO:0000077(DNA damage checkpoint);GO:0005515(protein binding);GO:0005634(nucleus);GO:0005654(nucleoplasm);GO:0006260(DNA replication);GO:0006281(DNA repair);GO:0008408(3'-5' exonuclease activity);GO:0030896(checkpoint clamp complex);GO:0031573(intra-S DNA damage checkpoint);GO:0071479(cellular response to ionizing radiation);GO:0090305(nucleic acid phosphodi…	04218(Cellular senescence);04218(Cellular senescence)	K10995	NA	RAD9 checkpoint clamp component B [Source:HGNC Symbol;Acc:HGNC:21700]	processed_transcript;protein_coding;nonsense_mediated_decay
ENSG00000073146	-1.43483	-2.25754	-3.24481	0.0018302	chr22	50089879	50161687	+	MOV10L1	ENST00000545383;ENST00000262794;ENST00000419054;ENST00000395854;ENST00000395858;ENST00000475190;ENST00000540615;ENST00000434497;ENST00000395852;ENST00000354853	GO:0000166(nucleotide binding);GO:0000287(magnesium ion binding);GO:0003723(RNA binding);GO:0003724(RNA helicase activity);GO:0004386(helicase activity);GO:0005524(ATP binding);GO:0005737(cytoplasm);GO:0005829(cytosol);GO:0007141(male meiosis I);GO:0007275(multicellular organism development);GO:0007281(germ cell development);GO:0007283(spermatogenesis);GO:0016787(hydrolase activity);GO:0034587(pi…	NA	K13983	EC:3.6.4.13	Mov10 like RISC complex RNA helicase 1 [Source:HGNC Symbol;Acc:HGNC:7201]	protein_coding;nonsense_mediated_decay;processed_transcript
ENSG00000134717	0.33569	3.90441	2.56265	0.0126246	chr1	52056199	52090716	+	BTF3L4	ENST00000477828;ENST00000489308;ENST00000526132;ENST00000313334;ENST00000472944;ENST00000524414;ENST00000484036;ENST00000533836	GO:0005515(protein binding);GO:0005515(protein binding)	NA	NA	NA	basic transcription factor 3 like 4 [Source:HGNC Symbol;Acc:HGNC:30547]	nonsense_mediated_decay;protein_coding;processed_transcript;retained_intron
ENSG00000197594	-0.253255	6.31901	-2.56692	0.0124839	chr6	131808016	131895155	+	ENPP1	ENST00000486853;ENST00000647893;ENST00000513998;ENST00000650507;ENST00000650147;ENST00000650437;ENST00000459624;ENST00000647981	GO:0003676(nucleic acid binding);GO:0003824(catalytic activity);GO:0004527(exonuclease activity);GO:0004528(phosphodiesterase I activity);GO:0004551(nucleotide diphosphatase activity);GO:0005044(scavenger receptor activity);GO:0005158(insulin receptor binding);GO:0005509(calcium ion binding);GO:0005515(protein binding);GO:0005524(ATP binding);GO:0005576(extracellular region);GO:0005615(extracellu…	00230(Purine metabolism);00240(Pyrimidine metabolism);00500(Starch and sucrose metabolism);00740(Riboflavin metabolism);00760(Nicotinate and nicotinamide metabolism);00770(Pantothenate and CoA biosynthesis);00770(Pantothenate and CoA biosynthesis)	NA	NA	ectonucleotide pyrophosphatase/phosphodiesterase 1 [Source:HGNC Symbol;Acc:HGNC:3356]	retained_intron;protein_coding;nonsense_mediated_decay;processed_transcript
ENSG00000273145	-1.23968	-1.4837	-2.98152	0.00398717	chr22	46013606	46015498	+	BX537318	ENST00000608290	NA	NA	NA	NA	novel transcript	lncRNA
ENSG00000103479	-0.310209	6.0634	-2.5665	0.0124978	chr16	53433977	53491648	+	RBL2	ENST00000567964;ENST00000262133;ENST00000544405;ENST00000379935;ENST00000561512;ENST00000562850;ENST00000562837;ENST00000564605	GO:0000785(chromatin);GO:0000977(RNA polymerase II regulatory region sequence-specific DNA binding);GO:0001102(RNA polymerase II activating transcription factor binding);GO:0003677(DNA binding);GO:0005515(protein binding);GO:0005634(nucleus);GO:0005654(nucleoplasm);GO:0005667(transcription factor complex);GO:0005730(nucleolus);GO:0005829(cytosol);GO:0006325(chromatin organization);GO:0006357(regu…	04068(FoxO signaling pathway);04110(Cell cycle);04151(PI3K-Akt signaling pathway);04218(Cellular senescence);05165(Human papillomavirus infection);05203(Viral carcinogenesis);05203(Viral carcinogenesis)	NA	NA	RB transcriptional corepressor like 2 [Source:HGNC Symbol;Acc:HGNC:9894]	protein_coding;processed_transcript;retained_intron
ENSG00000172425	-0.885133	5.03426	-2.56682	0.0124873	chr11	118527472	118531197	+	TTC36	ENST00000528570;ENST00000533501;ENST00000302783	GO:0005515(protein binding);GO:0060271(cilium assembly);GO:0060271(cilium assembly)	NA	NA	NA	tetratricopeptide repeat domain 36 [Source:HGNC Symbol;Acc:HGNC:33708]	nonsense_mediated_decay;protein_coding
ENSG00000150627	-1.44839	-2.54285	-3.34861	0.00133198	chr4	176065834	176179769	+	WDR17	ENST00000508596;ENST00000509792;ENST00000280190;ENST00000507824;ENST00000513261;ENST00000505894;ENST00000443118;ENST00000508773	GO:0005515(protein binding);GO:0016020(membrane);GO:0016021(integral component of membrane);GO:0016021(integral component of membrane)	NA	NA	NA	WD repeat domain 17 [Source:HGNC Symbol;Acc:HGNC:16661]	protein_coding;processed_transcript;nonsense_mediated_decay;retained_intron
ENSG00000130770	-0.277271	6.56888	-2.56393	0.0125821	chr1	28236109	28238105	+	ATP5IF1	ENST00000497986;ENST00000335514;ENST00000468425;ENST00000465645	GO:0001525(angiogenesis);GO:0001937(negative regulation of endothelial cell proliferation);GO:0004857(enzyme inhibitor activity);GO:0005515(protein binding);GO:0005516(calmodulin binding);GO:0005739(mitochondrion);GO:0006091(generation of precursor metabolites and energy);GO:0006783(heme biosynthetic process);GO:0009986(cell surface);GO:0019899(enzyme binding);GO:0030218(erythrocyte differentiati…	NA	K22255	NA	ATP synthase inhibitory factor subunit 1 [Source:HGNC Symbol;Acc:HGNC:871]	protein_coding
ENSG00000188517	-0.508951	0.796679	-2.60111	0.0114094	chr4	108808725	109302752	-	COL25A1	ENST00000399132;ENST00000642955;ENST00000610288;ENST00000622134;ENST00000494183;ENST00000512961;ENST00000399127;ENST00000399126;ENST00000505377;ENST00000505591	GO:0001540(amyloid-beta binding);GO:0005576(extracellular region);GO:0005581(collagen trimer);GO:0005615(extracellular space);GO:0005788(endoplasmic reticulum lumen);GO:0005886(plasma membrane);GO:0005887(integral component of plasma membrane);GO:0008201(heparin binding);GO:0016020(membrane);GO:0016021(integral component of membrane);GO:0030020(extracellular matrix structural constituent conferri…	NA	NA	NA	collagen type XXV alpha 1 chain [Source:HGNC Symbol;Acc:HGNC:18603]	protein_coding;nonsense_mediated_decay;retained_intron
ENSG00000104883	-0.473744	1.75915	-2.56117	0.0126736	chr19	7476875	7497449	-	PEX11G	ENST00000221480;ENST00000593942;ENST00000599519;ENST00000593547	GO:0005515(protein binding);GO:0005777(peroxisome);GO:0005778(peroxisomal membrane);GO:0005779(integral component of peroxisomal membrane);GO:0016020(membrane);GO:0016021(integral component of membrane);GO:0016559(peroxisome fission);GO:0031231(intrinsic component of peroxisomal membrane);GO:0032991(protein-containing complex);GO:0044375(regulation of peroxisome size);GO:0044375(regulation of per…	04146(Peroxisome);04146(Peroxisome)	K13353	NA	peroxisomal biogenesis factor 11 gamma [Source:HGNC Symbol;Acc:HGNC:20208]	protein_coding;processed_transcript
ENSG00000228146	-1.42981	0.725915	-2.60808	0.0112009	chr16	3144015	3149808	+	CASP16P	ENST00000635032;ENST00000575497;ENST00000428155;ENST00000576807	NA	NA	NA	NA	caspase 16, pseudogene [Source:HGNC Symbol;Acc:HGNC:27290]	transcribed_unitary_pseudogene;retained_intron;processed_transcript
ENSG00000273199	-1.27772	-2.99671	-3.53242	0.000748071	chr21	36319792	36320670	-	AP000692	ENST00000608391	NA	NA	NA	NA	novel transcript, antisense to MORC3	lncRNA
ENSG00000165055	0.449858	2.01251	2.54507	0.013218	chr7	128476729	128506602	+	METTL2B	ENST00000482555;ENST00000262432;ENST00000497665;ENST00000480046;ENST00000473488;ENST00000419443;ENST00000481392	GO:0008033(tRNA processing);GO:0008168(methyltransferase activity);GO:0016020(membrane);GO:0016021(integral component of membrane);GO:0016427(tRNA (cytosine) methyltransferase activity);GO:0016740(transferase activity);GO:0030488(tRNA methylation);GO:0032259(methylation);GO:0052735(tRNA (cytosine-3-)-methyltransferase activity);GO:0052735(tRNA (cytosine-3-)-methyltransferase activity)	NA	NA	NA	methyltransferase like 2B [Source:HGNC Symbol;Acc:HGNC:18272]	retained_intron;protein_coding;nonsense_mediated_decay;processed_transcript
ENSG00000135697	0.835424	-0.520439	2.74368	0.00777569	chr16	81238689	81291142	+	BCO1	ENST00000563804;ENST00000258168;ENST00000564552	GO:0001523(retinoid metabolic process);GO:0003834(beta-carotene 15,15'-monooxygenase activity);GO:0005829(cytosol);GO:0010436(carotenoid dioxygenase activity);GO:0016121(carotene catabolic process);GO:0016491(oxidoreductase activity);GO:0016702(oxidoreductase activity, acting on single donors with incorporation of molecular oxygen, incorporation of two atoms of oxygen);GO:0035238(vitamin A biosyn…	00830(Retinol metabolism);00830(Retinol metabolism)	K00515	EC:1.13.11.63	beta-carotene oxygenase 1 [Source:HGNC Symbol;Acc:HGNC:13815]	nonsense_mediated_decay;protein_coding
ENSG00000230623	-0.416543	1.85376	-2.54546	0.0132045	chr1	200333193	200478669	+	AC104461	ENST00000637430;ENST00000660351;ENST00000659976;ENST00000647823;ENST00000654000;ENST00000634596;ENST00000635220;ENST00000660132;ENST00000667211;ENST00000671530;ENST00000427825;ENST00000670599	NA	NA	NA	NA	novel transcript, antisense to ZNF281	lncRNA
ENSG00000143971	-0.285384	2.86896	-2.53733	0.0134873	chr2	67397322	67412089	+	ETAA1	ENST00000645739;ENST00000644028;ENST00000272342;ENST00000462772	GO:0005515(protein binding);GO:0005634(nucleus);GO:0006281(DNA repair);GO:0006974(cellular response to DNA damage stimulus);GO:0031297(replication fork processing);GO:0043539(protein serine/threonine kinase activator activity);GO:0043596(nuclear replication fork);GO:0071902(positive regulation of protein serine/threonine kinase activity);GO:2000001(regulation of DNA damage checkpoint);GO:2000001(…	NA	NA	NA	ETAA1 activator of ATR kinase [Source:HGNC Symbol;Acc:HGNC:24648]	nonsense_mediated_decay;protein_coding
ENSG00000101230	0.663182	2.18254	2.53846	0.0134476	chr20	13221274	13300651	+	ISM1	ENST00000262487	GO:0005576(extracellular region);GO:0016525(negative regulation of angiogenesis)	NA	NA	NA	isthmin 1 [Source:HGNC Symbol;Acc:HGNC:16213]	protein_coding
ENSG00000120256	-1.17192	-0.700848	-2.76964	0.00724111	chr6	149818757	149864359	-	LRP11	ENST00000239367;ENST00000463728;ENST00000367368	GO:0005515(protein binding);GO:0005886(plasma membrane);GO:0009408(response to heat);GO:0009409(response to cold);GO:0009414(response to water deprivation);GO:0009612(response to mechanical stimulus);GO:0016020(membrane);GO:0016021(integral component of membrane);GO:0033555(multicellular organismal response to stress);GO:0035902(response to immobilization stress);GO:0042594(response to starvation…	NA	NA	NA	LDL receptor related protein 11 [Source:HGNC Symbol;Acc:HGNC:16936]	protein_coding;retained_intron
ENSG00000052841	-0.147497	5.67256	-2.5508	0.0130216	chr11	43358920	43494931	+	TTC17	ENST00000039989;ENST00000299240;ENST00000534347;ENST00000530469;ENST00000526774;ENST00000524936;ENST00000525029;ENST00000530483;ENST00000534417;ENST00000525135;ENST00000525543;ENST00000533554;ENST00000418561;ENST00000529140;ENST00000533072	GO:0005515(protein binding);GO:0005737(cytoplasm);GO:0005829(cytosol);GO:0005856(cytoskeleton);GO:0005886(plasma membrane);GO:0015629(actin cytoskeleton);GO:0016020(membrane);GO:0030030(cell projection organization);GO:0030041(actin filament polymerization);GO:0044782(cilium organization);GO:0044782(cilium organization)	NA	NA	NA	tetratricopeptide repeat domain 17 [Source:HGNC Symbol;Acc:HGNC:25596]	protein_coding;nonsense_mediated_decay;retained_intron;processed_transcript;non_stop_decay
ENSG00000224023	-0.900123	-0.793343	-2.78096	0.0070189	chr10	125700436	125719546	-	EDRF1-DT	ENST00000527483;ENST00000419400;ENST00000423178;ENST00000528844;ENST00000525909;ENST00000531977	NA	NA	NA	NA	EDRF1 divergent transcript [Source:HGNC Symbol;Acc:HGNC:54128]	lncRNA
ENSG00000187994	-0.307594	2.51359	-2.5338	0.0136116	chr19	38867830	38878275	-	RINL	ENST00000591812;ENST00000593424;ENST00000598904;ENST00000589111;ENST00000596961;ENST00000593809;ENST00000602238;ENST00000596919;ENST00000599911;ENST00000598048	GO:0001726(ruffle);GO:0005085(guanyl-nucleotide exchange factor activity);GO:0005096(GTPase activator activity);GO:0006897(endocytosis);GO:0015031(protein transport);GO:0015629(actin cytoskeleton);GO:0031410(cytoplasmic vesicle);GO:0042995(cell projection);GO:0043547(positive regulation of GTPase activity);GO:0043547(positive regulation of GTPase activity)	NA	NA	NA	Ras and Rab interactor like [Source:HGNC Symbol;Acc:HGNC:24795]	protein_coding;retained_intron;processed_transcript
ENSG00000051009	-0.342817	5.28933	-2.54799	0.0131176	chr11	6211345	6234663	-	FAM160A2	ENST00000529360;ENST00000449352;ENST00000265978;ENST00000524416;ENST00000532797	GO:0005515(protein binding);GO:0005829(cytosol);GO:0007032(endosome organization);GO:0007040(lysosome organization);GO:0008333(endosome to lysosome transport);GO:0015031(protein transport);GO:0045022(early endosome to late endosome transport);GO:0070695(FHF complex);GO:0070695(FHF complex)	NA	NA	NA	family with sequence similarity 160 member A2 [Source:HGNC Symbol;Acc:HGNC:25378]	processed_transcript;protein_coding
ENSG00000186088	-0.349513	4.39744	-2.54443	0.0132399	chr7	77310751	77355630	-	GSAP	ENST00000491796;ENST00000449779;ENST00000257626;ENST00000482866;ENST00000441833;ENST00000474686;ENST00000440473;ENST00000415112;ENST00000426477;ENST00000489920;ENST00000334003;ENST00000434084;ENST00000430584	GO:0001540(amyloid-beta binding);GO:0005515(protein binding);GO:0005794(Golgi apparatus);GO:0005802(trans-Golgi network);GO:0030162(regulation of proteolysis);GO:1902004(positive regulation of amyloid-beta formation);GO:1902004(positive regulation of amyloid-beta formation)	NA	NA	NA	gamma-secretase activating protein [Source:HGNC Symbol;Acc:HGNC:28042]	retained_intron;protein_coding;processed_transcript
ENSG00000133195	-0.223703	4.48485	-2.54488	0.0132243	chr17	72645949	73092693	-	SLC39A11	ENST00000255559;ENST00000542342;ENST00000579988;ENST00000582769;ENST00000581581;ENST00000579319;ENST00000583715;ENST00000579491;ENST00000584129;ENST00000579732;ENST00000580557;ENST00000583146;ENST00000582179;ENST00000581005;ENST00000579018;ENST00000578620;ENST00000583507	GO:0005385(zinc ion transmembrane transporter activity);GO:0005634(nucleus);GO:0005737(cytoplasm);GO:0005794(Golgi apparatus);GO:0005886(plasma membrane);GO:0006811(ion transport);GO:0006829(zinc ion transport);GO:0016020(membrane);GO:0016021(integral component of membrane);GO:0030001(metal ion transport);GO:0046873(metal ion transmembrane transporter activity);GO:0055085(transmembrane transport)…	NA	K14717	NA	solute carrier family 39 member 11 [Source:HGNC Symbol;Acc:HGNC:14463]	protein_coding;processed_transcript;nonsense_mediated_decay;retained_intron
ENSG00000170525	-0.62079	3.52542	-2.53584	0.0135397	chr10	6144934	6254644	+	PFKFB3	ENST00000379789;ENST00000536985;ENST00000639949;ENST00000317350;ENST00000461744;ENST00000467491;ENST00000477914;ENST00000490474;ENST00000379785;ENST00000625260;ENST00000626882;ENST00000360521;ENST00000379775;ENST00000640683;ENST00000450232;ENST00000487989;ENST00000414237;ENST00000441697;ENST00000475881	GO:0000166(nucleotide binding);GO:0003824(catalytic activity);GO:0003873(6-phosphofructo-2-kinase activity);GO:0004331(fructose-2,6-bisphosphate 2-phosphatase activity);GO:0005515(protein binding);GO:0005524(ATP binding);GO:0005654(nucleoplasm);GO:0005829(cytosol);GO:0006000(fructose metabolic process);GO:0006003(fructose 2,6-bisphosphate metabolic process);GO:0007420(brain development);GO:000815…	00051(Fructose and mannose metabolism);04066(HIF-1 signaling pathway);04152(AMPK signaling pathway);04152(AMPK signaling pathway)	K01103	3.1.3.46;EC:2.7.1.105	6-phosphofructo-2-kinase/fructose-2,6-biphosphatase 3 [Source:HGNC Symbol;Acc:HGNC:8874]	protein_coding;nonsense_mediated_decay;retained_intron
ENSG00000162601	-0.284671	3.84932	-2.53919	0.0134218	chr1	58643440	58700077	-	MYSM1	ENST00000655340;ENST00000493821;ENST00000472487;ENST00000622766;ENST00000665648;ENST00000659812;ENST00000659108;ENST00000401044;ENST00000660611;ENST00000481973;ENST00000483003;ENST00000489282	GO:0003677(DNA binding);GO:0003713(transcription coactivator activity);GO:0004843(thiol-dependent ubiquitin-specific protease activity);GO:0005515(protein binding);GO:0005634(nucleus);GO:0005654(nucleoplasm);GO:0005886(plasma membrane);GO:0006325(chromatin organization);GO:0006338(chromatin remodeling);GO:0006508(proteolysis);GO:0008233(peptidase activity);GO:0008237(metallopeptidase activity);GO…	NA	K11865	NA	Myb like, SWIRM and MPN domains 1 [Source:HGNC Symbol;Acc:HGNC:29401]	protein_coding;processed_transcript;nonsense_mediated_decay
ENSG00000237523	-0.703	0.466263	-2.60066	0.011423	chr10	80207372	80219641	+	LINC00857	ENST00000660450;ENST00000671081;ENST00000422847;ENST00000432308	NA	NA	NA	NA	long intergenic non-protein coding RNA 857 [Source:HGNC Symbol;Acc:HGNC:45114]	lncRNA
ENSG00000288349	-1.06762	-2.129	-3.14065	0.00250236	chr5	70775506	70778475	-	AC139272	ENST00000672116	NA	NA	NA	NA	POM121 transmembrane nucleoporin C (POM121C) pseudogene	processed_pseudogene
ENSG00000111445	-0.310302	2.47686	-2.52886	0.0137875	chr12	118013588	118032234	+	RFC5	ENST00000449641;ENST00000537315;ENST00000454402;ENST00000484086;ENST00000420967;ENST00000392542;ENST00000535092;ENST00000472603;ENST00000543153	GO:0000166(nucleotide binding);GO:0003677(DNA binding);GO:0003689(DNA clamp loader activity);GO:0005515(protein binding);GO:0005524(ATP binding);GO:0005634(nucleus);GO:0005654(nucleoplasm);GO:0005663(DNA replication factor C complex);GO:0006260(DNA replication);GO:0006261(DNA-dependent DNA replication);GO:0006281(DNA repair);GO:0006283(transcription-coupled nucleotide-excision repair);GO:0006296(…	03030(DNA replication);03420(Nucleotide excision repair);03430(Mismatch repair);03430(Mismatch repair)	K10756	NA	replication factor C subunit 5 [Source:HGNC Symbol;Acc:HGNC:9973]	protein_coding;retained_intron;processed_transcript
ENSG00000144827	-0.447721	4.37306	-2.54175	0.0133328	chr3	111979010	111992271	+	ABHD10	ENST00000491580;ENST00000497293;ENST00000273359;ENST00000493784;ENST00000494817	GO:0004553(hydrolase activity, hydrolyzing O-glycosyl compounds);GO:0005739(mitochondrion);GO:0005759(mitochondrial matrix);GO:0005829(cytosol);GO:0016787(hydrolase activity);GO:0019391(glucuronoside catabolic process);GO:0052695(cellular glucuronidation);GO:0102390(mycophenolic acid acyl-glucuronide esterase activity);GO:0102390(mycophenolic acid acyl-glucuronide esterase activity)	NA	K13702	EC:3.1.1.93	abhydrolase domain containing 10, depalmitoylase [Source:HGNC Symbol;Acc:HGNC:25656]	nonsense_mediated_decay;retained_intron;protein_coding
ENSG00000273344	-0.278275	3.0307	-2.52839	0.0138043	chr7	155003448	155005703	+	PAXIP1-AS1	ENST00000608317	NA	NA	NA	NA	PAXIP1 antisense RNA 1 (head to head) [Source:HGNC Symbol;Acc:HGNC:27328]	lncRNA
ENSG00000162482	-0.663217	6.13859	-2.54118	0.0133527	chr1	19282573	19288770	-	AKR7A3	ENST00000361640	GO:0004033(aldo-keto reductase (NADP) activity);GO:0005515(protein binding);GO:0005737(cytoplasm);GO:0005829(cytosol);GO:0006081(cellular aldehyde metabolic process);GO:0006805(xenobiotic metabolic process);GO:0009055(electron transfer activity);GO:0016491(oxidoreductase activity);GO:0022900(electron transport chain);GO:0042802(identical protein binding);GO:0046222(aflatoxin metabolic process);GO…	00980(Metabolism of xenobiotics by cytochrome P450)	K15303	NA	aldo-keto reductase family 7 member A3 [Source:HGNC Symbol;Acc:HGNC:390]	protein_coding
ENSG00000134954	0.454187	4.4137	2.53735	0.0134864	chr11	128458761	128587558	-	ETS1	ENST00000535549;ENST00000392668;ENST00000526145;ENST00000531611;ENST00000319397;ENST00000530924;ENST00000608978;ENST00000525404;ENST00000527676	GO:0000790(nuclear chromatin);GO:0000978(RNA polymerase II cis-regulatory region sequence-specific DNA binding);GO:0000981(DNA-binding transcription factor activity, RNA polymerase II-specific);GO:0001228(DNA-binding transcription activator activity, RNA polymerase II-specific);GO:0001666(response to hypoxia);GO:0002376(immune system process);GO:0003677(DNA binding);GO:0003700(DNA-binding transcr…	04014(Ras signaling pathway);04218(Cellular senescence);05166(Human T-cell leukemia virus 1 infection);05200(Pathways in cancer);05211(Renal cell carcinoma);05211(Renal cell carcinoma)	K02678	NA	ETS proto-oncogene 1, transcription factor [Source:HGNC Symbol;Acc:HGNC:3488]	protein_coding;retained_intron;processed_transcript
ENSG00000259976	-0.30837	5.02233	-2.53998	0.0133943	chr3	114314501	114329714	-	AC093010	ENST00000570269	NA	NA	NA	NA	novel transcript	lncRNA
ENSG00000133657	0.224077	5.52983	2.53949	0.0134114	chr3	194402672	194498364	-	ATP13A3	ENST00000439040;ENST00000645538;ENST00000642744;ENST00000645319;ENST00000645621;ENST00000429136;ENST00000461660;ENST00000497567;ENST00000484023;ENST00000485194;ENST00000492983;ENST00000446356	GO:0000166(nucleotide binding);GO:0005524(ATP binding);GO:0006812(cation transport);GO:0006874(cellular calcium ion homeostasis);GO:0016020(membrane);GO:0016021(integral component of membrane);GO:0016887(ATPase activity);GO:0046872(metal ion binding);GO:0046872(metal ion binding)	NA	K14951	EC:7.2.2.-	ATPase 13A3 [Source:HGNC Symbol;Acc:HGNC:24113]	protein_coding;retained_intron
ENSG00000159167	1.43042	-0.261384	2.69678	0.00883361	chr8	23841929	23854806	-	STC1	ENST00000290271;ENST00000524323	GO:0001503(ossification);GO:0001886(endothelial cell morphogenesis);GO:0003421(growth plate cartilage axis specification);GO:0005179(hormone activity);GO:0005515(protein binding);GO:0005576(extracellular region);GO:0005615(extracellular space);GO:0005634(nucleus);GO:0005737(cytoplasm);GO:0006874(cellular calcium ion homeostasis);GO:0007165(signal transduction);GO:0007566(embryo implantation);GO:0…	NA	NA	NA	stanniocalcin 1 [Source:HGNC Symbol;Acc:HGNC:11373]	protein_coding
ENSG00000180155	-0.418518	5.00453	-2.53899	0.013429	chr8	142771197	142777810	-	LYNX1	ENST00000614491;ENST00000621401;ENST00000652477;ENST00000620006;ENST00000613110;ENST00000614268;ENST00000522906	GO:0005783(endoplasmic reticulum);GO:0005886(plasma membrane);GO:0007271(synaptic transmission, cholinergic);GO:0008200(ion channel inhibitor activity);GO:0016020(membrane);GO:0030425(dendrite);GO:0030548(acetylcholine receptor regulator activity);GO:0030550(acetylcholine receptor inhibitor activity);GO:0031225(anchored component of membrane);GO:0033130(acetylcholine receptor binding);GO:0042995(…	NA	NA	NA	Ly6/neurotoxin 1 [Source:HGNC Symbol;Acc:HGNC:29604]	protein_coding;processed_transcript
ENSG00000186814	-0.42509	2.73347	-2.51999	0.0141083	chr18	35251058	35290245	-	ZSCAN30	ENST00000610712;ENST00000333206;ENST00000420878;ENST00000590777;ENST00000639929;ENST00000589178;ENST00000588448;ENST00000601405;ENST00000592278;ENST00000592598;ENST00000592211;ENST00000588832	GO:0003676(nucleic acid binding);GO:0003677(DNA binding);GO:0003700(DNA-binding transcription factor activity);GO:0005515(protein binding);GO:0005634(nucleus);GO:0006355(regulation of transcription, DNA-templated);GO:0046872(metal ion binding);GO:0046872(metal ion binding)	NA	K09230	NA	zinc finger and SCAN domain containing 30 [Source:HGNC Symbol;Acc:HGNC:33517]	protein_coding;retained_intron;processed_transcript
ENSG00000124659	-0.195908	3.16531	-2.52132	0.0140599	chr6	42744498	42746103	-	TBCC	ENST00000372876	GO:0000902(cell morphogenesis);GO:0003924(GTPase activity);GO:0005737(cytoplasm);GO:0005829(cytosol);GO:0005856(cytoskeleton);GO:0005874(microtubule);GO:0006457(protein folding);GO:0007021(tubulin complex assembly);GO:0007023(post-chaperonin tubulin folding pathway);GO:0015631(tubulin binding);GO:0032391(photoreceptor connecting cilium);GO:0051087(chaperone binding)	NA	K21766	NA	tubulin folding cofactor C [Source:HGNC Symbol;Acc:HGNC:11580]	protein_coding
ENSG00000198929	-0.638735	0.921757	-2.55575	0.0128546	chr1	162069691	162370475	+	NOS1AP	ENST00000361897;ENST00000530878;ENST00000430120;ENST00000464284;ENST00000493151;ENST00000454693	GO:0003062(regulation of heart rate by chemical signal);GO:0005515(protein binding);GO:0005634(nucleus);GO:0005739(mitochondrion);GO:0005829(cytosol);GO:0005901(caveola);GO:0010628(positive regulation of gene expression);GO:0010750(positive regulation of nitric oxide mediated signal transduction);GO:0030018(Z disc);GO:0030315(T-tubule);GO:0031965(nuclear membrane);GO:0033017(sarcoplasmic reticulu…	04713(Circadian entrainment);04713(Circadian entrainment)	K16513	NA	nitric oxide synthase 1 adaptor protein [Source:HGNC Symbol;Acc:HGNC:16859]	protein_coding;nonsense_mediated_decay;processed_transcript
ENSG00000135521	0.292528	4.03235	2.52853	0.0137992	chr6	143843338	143863812	+	LTV1	ENST00000367576	GO:0000056(ribosomal small subunit export from nucleus);GO:0005515(protein binding);GO:0005634(nucleus);GO:0005654(nucleoplasm);GO:0005829(cytosol);GO:0030688(preribosome, small subunit precursor);GO:0042274(ribosomal small subunit biogenesis)	NA	K14798	NA	LTV1 ribosome biogenesis factor [Source:HGNC Symbol;Acc:HGNC:21173]	protein_coding
ENSG00000155304	0.497803	2.77932	2.5176	0.014196	chr21	14371115	14383484	-	HSPA13	ENST00000285667;ENST00000478035	GO:0000166(nucleotide binding);GO:0005515(protein binding);GO:0005524(ATP binding);GO:0005737(cytoplasm);GO:0005739(mitochondrion);GO:0005783(endoplasmic reticulum);GO:0006986(response to unfolded protein);GO:0016887(ATPase activity);GO:0031072(heat shock protein binding);GO:0034620(cellular response to unfolded protein);GO:0042026(protein refolding);GO:0043231(intracellular membrane-bounded orga…	NA	K09491	NA	heat shock protein family A (Hsp70) member 13 [Source:HGNC Symbol;Acc:HGNC:11375]	protein_coding;processed_transcript
ENSG00000164904	-0.48319	6.00172	-2.53268	0.0136514	chr5	126531200	126595232	-	ALDH7A1	ENST00000637782;ENST00000635851;ENST00000409134;ENST00000636872;ENST00000637206;ENST00000637272;ENST00000636886;ENST00000636879;ENST00000636808;ENST00000636743;ENST00000553117;ENST00000485852;ENST00000497231;ENST00000638010;ENST00000636482;ENST00000458249;ENST00000637292;ENST00000638008;ENST00000636286;ENST00000636225;ENST00000636062;ENST00000476328;ENST00000503281;ENST00000637964;ENST00000509459…	GO:0004029(aldehyde dehydrogenase (NAD+) activity);GO:0004043(L-aminoadipate-semialdehyde dehydrogenase activity);GO:0005515(protein binding);GO:0005634(nucleus);GO:0005737(cytoplasm);GO:0005739(mitochondrion);GO:0005759(mitochondrial matrix);GO:0005829(cytosol);GO:0006081(cellular aldehyde metabolic process);GO:0006554(lysine catabolic process);GO:0007605(sensory perception of sound);GO:0008802(…	00010(Glycolysis / Gluconeogenesis);00053(Ascorbate and aldarate metabolism);00071(Fatty acid degradation);00260(Glycine, serine and threonine metabolism);00280(Valine, leucine and isoleucine degradation);00310(Lysine degradation);00330(Arginine and proline metabolism);00340(Histidine metabolism);00380(Tryptophan metabolism);00410(beta-Alanine metabolism);00561(Glycerolipid metabolism);00620(Pyru…	NA	NA	aldehyde dehydrogenase 7 family member A1 [Source:HGNC Symbol;Acc:HGNC:877]	protein_coding;nonsense_mediated_decay;retained_intron;processed_transcript
ENSG00000147872	0.6923	7.65173	2.52706	0.0138519	chr9	19108375	19149290	-	PLIN2	ENST00000464326;ENST00000276914;ENST00000434144;ENST00000380465;ENST00000380464;ENST00000475923;ENST00000472715;ENST00000494753	GO:0005515(protein binding);GO:0005576(extracellular region);GO:0005634(nucleus);GO:0005737(cytoplasm);GO:0005783(endoplasmic reticulum);GO:0005811(lipid droplet);GO:0005829(cytosol);GO:0005886(plasma membrane);GO:0010890(positive regulation of sequestering of triglyceride);GO:0014070(response to organic cyclic compound);GO:0015909(long-chain fatty acid transport);GO:0016020(membrane);GO:0019216(…	03320(PPAR signaling pathway);03320(PPAR signaling pathway)	NA	NA	perilipin 2 [Source:HGNC Symbol;Acc:HGNC:248]	processed_transcript;protein_coding
ENSG00000166813	0.505516	-0.0210082	2.63424	0.0104489	chr15	89608789	89655467	-	KIF7	ENST00000558928;ENST00000394412;ENST00000445906	GO:0000166(nucleotide binding);GO:0003774(motor activity);GO:0003777(microtubule motor activity);GO:0005515(protein binding);GO:0005524(ATP binding);GO:0005737(cytoplasm);GO:0005856(cytoskeleton);GO:0005871(kinesin complex);GO:0005874(microtubule);GO:0005929(cilium);GO:0007018(microtubule-based movement);GO:0008017(microtubule binding);GO:0016887(ATPase activity);GO:0036064(ciliary basal body);GO…	04340(Hedgehog signaling pathway);05200(Pathways in cancer);05217(Basal cell carcinoma);05217(Basal cell carcinoma)	K18806	NA	kinesin family member 7 [Source:HGNC Symbol;Acc:HGNC:30497]	processed_transcript;protein_coding;nonsense_mediated_decay
ENSG00000259877	-0.449001	1.73842	-2.52157	0.0140506	chr16	89215211	89217653	-	AC009113	ENST00000570267	NA	NA	NA	NA	novel transcript, antisense to ZNF778	lncRNA
ENSG00000251209	-1.48491	-0.758471	-2.75329	0.00757372	chr15	97572185	97875635	-	LINC00923	ENST00000615399;ENST00000658023;ENST00000647870;ENST00000666698;ENST00000664109;ENST00000621777;ENST00000618064;ENST00000619015;ENST00000614972;ENST00000671187;ENST00000664171;ENST00000503768;ENST00000503874;ENST00000655088;ENST00000558179;ENST00000664000;ENST00000670719	NA	NA	NA	NA	long intergenic non-protein coding RNA 923 [Source:HGNC Symbol;Acc:HGNC:28088]	lncRNA
ENSG00000160932	-0.537711	6.38135	-2.52154	0.0140519	chr8	143017982	143022410	+	LY6E	ENST00000517503;ENST00000429120;ENST00000521699;ENST00000520531;ENST00000520466;ENST00000521003;ENST00000522528;ENST00000292494;ENST00000522971;ENST00000519611;ENST00000521182;ENST00000519546;ENST00000523847;ENST00000522024;ENST00000519615	GO:0005515(protein binding);GO:0005576(extracellular region);GO:0005886(plasma membrane);GO:0007166(cell surface receptor signaling pathway);GO:0016020(membrane);GO:0030550(acetylcholine receptor inhibitor activity);GO:0031225(anchored component of membrane);GO:2000272(negative regulation of signaling receptor activity);GO:2000272(negative regulation of signaling receptor activity)	NA	K06846	NA	lymphocyte antigen 6 family member E [Source:HGNC Symbol;Acc:HGNC:6727]	protein_coding;processed_transcript
ENSG00000173320	0.741245	2.1162	2.50871	0.014526	chr4	183797692	184017378	+	STOX2	ENST00000513034;ENST00000511250;ENST00000308497;ENST00000512520;ENST00000506529	GO:0001893(maternal placenta development);GO:0003674(molecular_function);GO:0005575(cellular_component);GO:0006357(regulation of transcription by RNA polymerase II);GO:0009617(response to bacterium);GO:0009792(embryo development ending in birth or egg hatching);GO:0009792(embryo development ending in birth or egg hatching)	NA	NA	NA	storkhead box 2 [Source:HGNC Symbol;Acc:HGNC:25450]	protein_coding;processed_transcript;nonsense_mediated_decay
ENSG00000120913	-0.453287	3.45029	-2.51049	0.0144595	chr8	22578279	22594298	+	PDLIM2	ENST00000456545;ENST00000339162;ENST00000308354;ENST00000452226;ENST00000397760;ENST00000397761;ENST00000616289;ENST00000436754;ENST00000426493;ENST00000429812;ENST00000622702;ENST00000409141;ENST00000265810;ENST00000409417;ENST00000416159;ENST00000448520;ENST00000491330;ENST00000622226;ENST00000464275;ENST00000614502;ENST00000443561	GO:0001725(stress fiber);GO:0003779(actin binding);GO:0005515(protein binding);GO:0005634(nucleus);GO:0005737(cytoplasm);GO:0005856(cytoskeleton);GO:0005912(adherens junction);GO:0007507(heart development);GO:0030018(Z disc);GO:0030036(actin cytoskeleton organization);GO:0031941(filamentous actin);GO:0046872(metal ion binding);GO:0051371(muscle alpha-actinin binding);GO:0061061(muscle structure d…	NA	NA	NA	PDZ and LIM domain 2 [Source:HGNC Symbol;Acc:HGNC:13992]	protein_coding;nonsense_mediated_decay;retained_intron
ENSG00000167555	-0.390346	1.64417	-2.51379	0.0143364	chr19	52397849	52418412	+	ZNF528	ENST00000360465;ENST00000391788;ENST00000436397;ENST00000391787;ENST00000494167;ENST00000493272;ENST00000531472;ENST00000598192;ENST00000594530;ENST00000448954;ENST00000479718;ENST00000598479	GO:0003676(nucleic acid binding);GO:0003677(DNA binding);GO:0005634(nucleus);GO:0006355(regulation of transcription, DNA-templated);GO:0046872(metal ion binding);GO:0046872(metal ion binding)	05168(Herpes simplex virus 1 infection);05168(Herpes simplex virus 1 infection)	K09228	NA	zinc finger protein 528 [Source:HGNC Symbol;Acc:HGNC:29384]	protein_coding;processed_transcript;retained_intron
ENSG00000228697	-0.819705	0.248069	-2.58575	0.0118814	chr1	168400829	168495685	-	AL023755	ENST00000441851;ENST00000636459;ENST00000650143;ENST00000655809;ENST00000660568;ENST00000422253;ENST00000655897	NA	NA	NA	NA	novel transcript	lncRNA
ENSG00000131183	-0.918742	0.241322	-2.58466	0.0119154	chr5	177379235	177397305	+	SLC34A1	ENST00000504577;ENST00000512593;ENST00000324417;ENST00000507685;ENST00000513614	GO:0001503(ossification);GO:0001822(kidney development);GO:0005436(sodium:phosphate symporter activity);GO:0005515(protein binding);GO:0005654(nucleoplasm);GO:0005768(endosome);GO:0005829(cytosol);GO:0005886(plasma membrane);GO:0005887(integral component of plasma membrane);GO:0005903(brush border);GO:0006811(ion transport);GO:0006814(sodium ion transport);GO:0006817(phosphate ion transport);GO:0…	04928(Parathyroid hormone synthesis, secretion and action);04928(Parathyroid hormone synthesis, secretion and action)	K14683	NA	solute carrier family 34 member 1 [Source:HGNC Symbol;Acc:HGNC:11019]	protein_coding;retained_intron;processed_transcript
ENSG00000198840	0.384931	12.052	2.49868	0.0149067	MT	10059	10404	+	MT-ND3	ENST00000361227	GO:0005515(protein binding);GO:0005739(mitochondrion);GO:0005743(mitochondrial inner membrane);GO:0005747(mitochondrial respiratory chain complex I);GO:0006120(mitochondrial electron transport, NADH to ubiquinone);GO:0006979(response to oxidative stress);GO:0008137(NADH dehydrogenase (ubiquinone) activity);GO:0009642(response to light intensity);GO:0009725(response to hormone);GO:0016020(membrane…	00190(Oxidative phosphorylation);04714(Thermogenesis);04723(Retrograde endocannabinoid signaling);05012(Parkinson disease)	K03880	EC:7.1.1.2	mitochondrially encoded NADH:ubiquinone oxidoreductase core subunit 3 [Source:HGNC Symbol;Acc:HGNC:7458]	protein_coding
ENSG00000279059	-0.265461	2.45731	-2.49785	0.0149389	chr17	54956760	54958426	-	AC007485	ENST00000623493	NA	NA	NA	NA	TEC	TEC
ENSG00000163947	0.430261	1.70047	2.50512	0.0146615	chr3	56727418	57079329	-	ARHGEF3	ENST00000338458;ENST00000296315;ENST00000413728;ENST00000465659;ENST00000496106;ENST00000497267;ENST00000495373;ENST00000468727;ENST00000473779;ENST00000481422;ENST00000498517;ENST00000477833;ENST00000477440;ENST00000468466;ENST00000486829	GO:0005085(guanyl-nucleotide exchange factor activity);GO:0005089(Rho guanyl-nucleotide exchange factor activity);GO:0005515(protein binding);GO:0005622(intracellular);GO:0005737(cytoplasm);GO:0005829(cytosol);GO:0007186(G protein-coupled receptor signaling pathway);GO:0007266(Rho protein signal transduction);GO:0035025(positive regulation of Rho protein signal transduction);GO:0035556(intracellu…	NA	K20683	NA	Rho guanine nucleotide exchange factor 3 [Source:HGNC Symbol;Acc:HGNC:683]	protein_coding;nonsense_mediated_decay;processed_transcript
ENSG00000162813	-0.501611	3.41609	-2.49985	0.0148621	chr1	220057482	220090462	-	BPNT1	ENST00000322067;ENST00000414869;ENST00000544404;ENST00000469520;ENST00000354807;ENST00000482136;ENST00000463953;ENST00000498791;ENST00000480959;ENST00000548668;ENST00000498237	GO:0005829(cytosol);GO:0006139(nucleobase-containing compound metabolic process);GO:0007399(nervous system development);GO:0008441(3'(2'),5'-bisphosphate nucleotidase activity);GO:0016787(hydrolase activity);GO:0046854(phosphatidylinositol phosphorylation);GO:0046855(inositol phosphate dephosphorylation);GO:0046872(metal ion binding);GO:0050427(3'-phosphoadenosine 5'-phosphosulfate metabolic proc…	00920(Sulfur metabolism);00920(Sulfur metabolism)	K01082	EC:3.1.3.7	3'(2'), 5'-bisphosphate nucleotidase 1 [Source:HGNC Symbol;Acc:HGNC:1096]	protein_coding;processed_transcript;retained_intron
ENSG00000268895	-0.473967	3.19696	-2.49556	0.0150272	chr19	58347718	58355455	+	A1BG-AS1	ENST00000670460;ENST00000594950;ENST00000593374;ENST00000599728;ENST00000593960;ENST00000600379;ENST00000600686;ENST00000595302;ENST00000670199	NA	NA	NA	NA	A1BG antisense RNA 1 [Source:HGNC Symbol;Acc:HGNC:37133]	lncRNA
ENSG00000165972	-0.708923	0.896913	-2.52654	0.0138706	chr12	95867048	95942635	-	CCDC38	ENST00000546816;ENST00000549876;ENST00000344280;ENST00000548771;ENST00000546947;ENST00000546803;ENST00000549752;ENST00000546386	GO:0005737(cytoplasm);GO:0005813(centrosome);GO:0005815(microtubule organizing center);GO:0005856(cytoskeleton);GO:0005856(cytoskeleton)	NA	NA	NA	coiled-coil domain containing 38 [Source:HGNC Symbol;Acc:HGNC:26843]	retained_intron;nonsense_mediated_decay;protein_coding;processed_transcript
ENSG00000206560	-0.365328	4.16679	-2.50238	0.0147654	chr3	15667236	15859771	-	ANKRD28	ENST00000624145;ENST00000399451;ENST00000412318;ENST00000498713;ENST00000497037;ENST00000479043;ENST00000451422;ENST00000463533;ENST00000498524;ENST00000462657;ENST00000492895;ENST00000476472;ENST00000460278;ENST00000439830;ENST00000461696	GO:0000139(Golgi membrane);GO:0005515(protein binding);GO:0005634(nucleus);GO:0005654(nucleoplasm);GO:0005829(cytosol);GO:0048208(COPII vesicle coating);GO:0048208(COPII vesicle coating)	NA	K15502	NA	ankyrin repeat domain 28 [Source:HGNC Symbol;Acc:HGNC:29024]	protein_coding;nonsense_mediated_decay;processed_transcript;retained_intron
ENSG00000254632	-1.44903	-1.0987	-2.79081	0.00683058	chr11	76759916	76768622	-	AP003119	ENST00000533437;ENST00000667039	NA	NA	NA	NA	novel transcript	lncRNA
ENSG00000240344	-0.212598	3.36136	-2.49205	0.0151637	chr2	200870907	200889296	-	PPIL3	ENST00000392283;ENST00000286175;ENST00000465823;ENST00000415562;ENST00000409264;ENST00000409361;ENST00000409449;ENST00000463866;ENST00000497263;ENST00000443398;ENST00000457063;ENST00000492074;ENST00000470442;ENST00000497501;ENST00000487879	GO:0000398(mRNA splicing, via spliceosome);GO:0000413(protein peptidyl-prolyl isomerization);GO:0003755(peptidyl-prolyl cis-trans isomerase activity);GO:0005515(protein binding);GO:0005681(spliceosomal complex);GO:0006397(mRNA processing);GO:0006457(protein folding);GO:0008380(RNA splicing);GO:0016020(membrane);GO:0016021(integral component of membrane);GO:0016853(isomerase activity);GO:0071013(c…	NA	K12734	EC:5.2.1.8	peptidylprolyl isomerase like 3 [Source:HGNC Symbol;Acc:HGNC:9262]	protein_coding;processed_transcript;nonsense_mediated_decay;retained_intron
ENSG00000237276	-0.520518	-0.203838	-2.61483	0.0110022	chr1	16215909	16217328	-	ANO7L1	ENST00000442385;ENST00000475369;ENST00000602586	NA	NA	NA	NA	anoctamin 7 like 1 (pseudogene) [Source:HGNC Symbol;Acc:HGNC:32248]	processed_transcript;transcribed_unprocessed_pseudogene
ENSG00000147684	0.265313	6.31357	2.50221	0.0147718	chr8	124539101	124580648	+	NDUFB9	ENST00000606244;ENST00000276689;ENST00000518008;ENST00000522532;ENST00000517367;ENST00000518657;ENST00000524241;ENST00000517830	GO:0005515(protein binding);GO:0005739(mitochondrion);GO:0005743(mitochondrial inner membrane);GO:0005747(mitochondrial respiratory chain complex I);GO:0006120(mitochondrial electron transport, NADH to ubiquinone);GO:0007605(sensory perception of sound);GO:0008137(NADH dehydrogenase (ubiquinone) activity);GO:0016020(membrane);GO:0032981(mitochondrial respiratory chain complex I assembly);GO:00551…	00190(Oxidative phosphorylation);04714(Thermogenesis);04723(Retrograde endocannabinoid signaling);04932(Non-alcoholic fatty liver disease (NAFLD));05010(Alzheimer disease);05012(Parkinson disease);05016(Huntington disease);05016(Huntington disease)	K03965	NA	NADH:ubiquinone oxidoreductase subunit B9 [Source:HGNC Symbol;Acc:HGNC:7704]	protein_coding;nonsense_mediated_decay;retained_intron;processed_transcript
ENSG00000197008	-0.422919	1.45927	-2.49561	0.0150252	chr7	64794388	64833681	+	ZNF138	ENST00000359735;ENST00000494380;ENST00000440155;ENST00000440598;ENST00000437743;ENST00000307355;ENST00000430838	GO:0000978(RNA polymerase II cis-regulatory region sequence-specific DNA binding);GO:0003676(nucleic acid binding);GO:0003677(DNA binding);GO:0005515(protein binding);GO:0005634(nucleus);GO:0006355(regulation of transcription, DNA-templated);GO:0016020(membrane);GO:0016021(integral component of membrane);GO:0046872(metal ion binding);GO:0046872(metal ion binding)	NA	NA	NA	zinc finger protein 138 [Source:HGNC Symbol;Acc:HGNC:12922]	protein_coding;processed_transcript
ENSG00000148057	-0.56919	3.39542	-2.48742	0.015345	chr9	83623049	83644130	+	IDNK	ENST00000454393;ENST00000533522;ENST00000376419;ENST00000530832;ENST00000405990;ENST00000376417	GO:0000166(nucleotide binding);GO:0003674(molecular_function);GO:0005524(ATP binding);GO:0005975(carbohydrate metabolic process);GO:0008150(biological_process);GO:0016301(kinase activity);GO:0016310(phosphorylation);GO:0016740(transferase activity);GO:0046177(D-gluconate catabolic process);GO:0046316(gluconokinase activity);GO:0046316(gluconokinase activity)	00030(Pentose phosphate pathway);00030(Pentose phosphate pathway)	K00851	EC:2.7.1.12	IDNK gluconokinase [Source:HGNC Symbol;Acc:HGNC:31367]	protein_coding;nonsense_mediated_decay
ENSG00000149300	-0.292269	3.28597	-2.48148	0.0155811	chr11	111918032	111926871	+	C11orf52	ENST00000529342;ENST00000278601;ENST00000527286;ENST00000529012	GO:0005515(protein binding);GO:0070062(extracellular exosome);GO:0070062(extracellular exosome)	NA	NA	NA	chromosome 11 open reading frame 52 [Source:HGNC Symbol;Acc:HGNC:30531]	protein_coding;processed_transcript;retained_intron
ENSG00000176393	-0.265287	5.24481	-2.49582	0.0150171	chr1	201982372	202006147	+	RNPEP	ENST00000481780;ENST00000295640;ENST00000367286;ENST00000487116;ENST00000492587;ENST00000471105;ENST00000447312;ENST00000478617;ENST00000479726;ENST00000492849;ENST00000620670;ENST00000449524;ENST00000464707;ENST00000479531	GO:0004177(aminopeptidase activity);GO:0004301(epoxide hydrolase activity);GO:0005576(extracellular region);GO:0005615(extracellular space);GO:0005886(plasma membrane);GO:0006508(proteolysis);GO:0008233(peptidase activity);GO:0008235(metalloexopeptidase activity);GO:0008237(metallopeptidase activity);GO:0008270(zinc ion binding);GO:0016787(hydrolase activity);GO:0030141(secretory granule);GO:0045…	NA	K01260	EC:3.4.11.6	arginyl aminopeptidase [Source:HGNC Symbol;Acc:HGNC:10078]	processed_transcript;protein_coding;nonsense_mediated_decay
ENSG00000126970	-0.317694	2.2444	-2.47669	0.0157736	X	64915802	64976533	-	ZC4H2	ENST00000447788;ENST00000374839;ENST00000337990;ENST00000488608;ENST00000488406;ENST00000492653;ENST00000488831;ENST00000476032	GO:0005515(protein binding);GO:0005634(nucleus);GO:0005737(cytoplasm);GO:0005886(plasma membrane);GO:0007275(multicellular organism development);GO:0007399(nervous system development);GO:0007528(neuromuscular junction development);GO:0016020(membrane);GO:0021522(spinal cord motor neuron differentiation);GO:0030054(cell junction);GO:0030154(cell differentiation);GO:0045202(synapse);GO:0045211(post…	NA	NA	NA	zinc finger C4H2-type containing [Source:HGNC Symbol;Acc:HGNC:24931]	protein_coding;processed_transcript
ENSG00000272913	-0.388286	1.92792	-2.47939	0.0156646	chr2	95525109	95526702	-	AC009237	ENST00000609975	NA	NA	NA	NA	novel transcript	lncRNA
ENSG00000102468	-1.44	-2.53129	-3.19959	0.00209802	chr13	46831550	46897076	-	HTR2A	ENST00000378688;ENST00000542664;ENST00000543956;ENST00000612998	GO:0001618(virus receptor activity);GO:0001659(temperature homeostasis);GO:0001965(G-protein alpha-subunit binding);GO:0004930(G protein-coupled receptor activity);GO:0004993(G protein-coupled serotonin receptor activity);GO:0005515(protein binding);GO:0005737(cytoplasm);GO:0005829(cytosol);GO:0005886(plasma membrane);GO:0005887(integral component of plasma membrane);GO:0005901(caveola);GO:000687…	04020(Calcium signaling pathway);04080(Neuroactive ligand-receptor interaction);04540(Gap junction);04726(Serotonergic synapse);04750(Inflammatory mediator regulation of TRP channels);04750(Inflammatory mediator regulation of TRP channels)	K04157	NA	5-hydroxytryptamine receptor 2A [Source:HGNC Symbol;Acc:HGNC:5293]	protein_coding
ENSG00000196449	0.304468	2.38493	2.4751	0.0158378	chr1	37802945	37808208	-	YRDC	ENST00000373044	GO:0000049(tRNA binding);GO:0003725(double-stranded RNA binding);GO:0005737(cytoplasm);GO:0005739(mitochondrion);GO:0006450(regulation of translational fidelity);GO:0016020(membrane);GO:0016779(nucleotidyltransferase activity);GO:0051051(negative regulation of transport)	NA	NA	NA	yrdC N6-threonylcarbamoyltransferase domain containing [Source:HGNC Symbol;Acc:HGNC:28905]	protein_coding
ENSG00000129473	0.563213	4.27739	2.48979	0.0152519	chr14	23298790	23311751	+	BCL2L2	ENST00000553824;ENST00000250405;ENST00000557236;ENST00000557579;ENST00000554635;ENST00000556599	GO:0002931(response to ischemia);GO:0005515(protein binding);GO:0005737(cytoplasm);GO:0005739(mitochondrion);GO:0005741(mitochondrial outer membrane);GO:0005829(cytosol);GO:0006915(apoptotic process);GO:0007283(spermatogenesis);GO:0007420(brain development);GO:0008630(intrinsic apoptotic signaling pathway in response to DNA damage);GO:0016020(membrane);GO:0016021(integral component of membrane);G…	05206(MicroRNAs in cancer);05206(MicroRNAs in cancer)	NA	NA	BCL2 like 2 [Source:HGNC Symbol;Acc:HGNC:995]	protein_coding
ENSG00000213799	-0.337418	1.28654	-2.49135	0.0151909	chr19	53333749	53356906	+	ZNF845	ENST00000595091;ENST00000458035	GO:0003676(nucleic acid binding);GO:0003677(DNA binding);GO:0005634(nucleus);GO:0006355(regulation of transcription, DNA-templated);GO:0046872(metal ion binding);GO:0046872(metal ion binding)	05168(Herpes simplex virus 1 infection);05168(Herpes simplex virus 1 infection)	K09228	NA	zinc finger protein 845 [Source:HGNC Symbol;Acc:HGNC:25112]	protein_coding
ENSG00000119636	-0.292952	1.56722	-2.48321	0.0155119	chr14	74019349	74066092	+	BBOF1	ENST00000394009;ENST00000464394;ENST00000489323;ENST00000463558;ENST00000492026;ENST00000477986;ENST00000492247	GO:0005737(cytoplasm);GO:0005856(cytoskeleton);GO:0005929(cilium);GO:0036064(ciliary basal body);GO:0042995(cell projection);GO:0044458(motile cilium assembly);GO:0044458(motile cilium assembly)	NA	NA	NA	basal body orientation factor 1 [Source:HGNC Symbol;Acc:HGNC:19855]	protein_coding;processed_transcript;retained_intron
ENSG00000125966	-0.696659	-1.14664	-2.7644	0.00734619	chr20	35226690	35276998	+	MMP24	ENST00000246186	GO:0004222(metalloendopeptidase activity);GO:0005576(extracellular region);GO:0005794(Golgi apparatus);GO:0005886(plasma membrane);GO:0005887(integral component of plasma membrane);GO:0006508(proteolysis);GO:0007155(cell adhesion);GO:0008047(enzyme activator activity);GO:0008233(peptidase activity);GO:0008237(metallopeptidase activity);GO:0008270(zinc ion binding);GO:0010001(glial cell differenti…	04928(Parathyroid hormone synthesis, secretion and action)	K08002	EC:3.4.24.-	matrix metallopeptidase 24 [Source:HGNC Symbol;Acc:HGNC:7172]	protein_coding
ENSG00000146376	-0.278073	1.92828	-2.47501	0.0158415	chr6	129576132	129710177	-	ARHGAP18	ENST00000368149;ENST00000483367;ENST00000463225	GO:0001726(ruffle);GO:0005096(GTPase activator activity);GO:0005737(cytoplasm);GO:0005829(cytosol);GO:0005881(cytoplasmic microtubule);GO:0005886(plasma membrane);GO:0007165(signal transduction);GO:0007264(small GTPase mediated signal transduction);GO:0008360(regulation of cell shape);GO:0016607(nuclear speck);GO:0030833(regulation of actin filament polymerization);GO:0032956(regulation of actin …	NA	K20639	NA	Rho GTPase activating protein 18 [Source:HGNC Symbol;Acc:HGNC:21035]	protein_coding;processed_transcript
ENSG00000243749	-0.274208	3.04664	-2.47402	0.0158819	chr1	34981535	34985353	-	TMEM35B	ENST00000373337	GO:0016020(membrane);GO:0016021(integral component of membrane)	NA	NA	NA	transmembrane protein 35B [Source:HGNC Symbol;Acc:HGNC:40021]	protein_coding
ENSG00000197045	0.285173	3.8033	2.48106	0.0155978	chr14	54474484	54489025	-	GMFB	ENST00000554908;ENST00000358056;ENST00000616146;ENST00000628554;ENST00000554163;ENST00000554247;ENST00000553333;ENST00000553566;ENST00000554682;ENST00000553952	GO:0003779(actin binding);GO:0004860(protein kinase inhibitor activity);GO:0006468(protein phosphorylation);GO:0006469(negative regulation of protein kinase activity);GO:0007165(signal transduction);GO:0007399(nervous system development);GO:0007612(learning);GO:0007626(locomotory behavior);GO:0008047(enzyme activator activity);GO:0008083(growth factor activity);GO:0034316(negative regulation of A…	NA	NA	NA	glia maturation factor beta [Source:HGNC Symbol;Acc:HGNC:4373]	protein_coding;retained_intron;nonsense_mediated_decay;processed_transcript
ENSG00000141084	-0.348174	5.67853	-2.48831	0.01531	chr16	67723070	67806652	-	RANBP10	ENST00000317506;ENST00000630626;ENST00000448631;ENST00000602506;ENST00000602677;ENST00000602525;ENST00000602638;ENST00000602815;ENST00000602887	GO:0000151(ubiquitin ligase complex);GO:0005515(protein binding);GO:0005634(nucleus);GO:0005737(cytoplasm);GO:0005829(cytosol);GO:0007010(cytoskeleton organization);GO:0007166(cell surface receptor signaling pathway);GO:0008536(Ran GTPase binding);GO:0008536(Ran GTPase binding)	NA	NA	NA	RAN binding protein 10 [Source:HGNC Symbol;Acc:HGNC:29285]	protein_coding;nonsense_mediated_decay;retained_intron;processed_transcript
ENSG00000223361	1.01543	0.630466	2.52018	0.0141014	chr5	17353695	17354624	-	FTH1P10	ENST00000401830;ENST00000430907	NA	NA	NA	NA	ferritin heavy chain 1 pseudogene 10 [Source:HGNC Symbol;Acc:HGNC:3980]	processed_transcript;transcribed_processed_pseudogene
ENSG00000214890	-1.44636	-1.88124	-2.9629	0.00420634	chr5	79000112	79001124	-	AC020937	ENST00000519677	NA	NA	NA	NA	Impact homolog (mouse) (IMPACT) pseudogene	processed_pseudogene
ENSG00000205084	-0.467674	0.8124	-2.50269	0.0147536	chr16	75536741	75556268	-	TMEM231	ENST00000258173;ENST00000562410;ENST00000568377;ENST00000564318;ENST00000565067;ENST00000570006;ENST00000569294;ENST00000564576;ENST00000561809;ENST00000615437	GO:0001701(in utero embryonic development);GO:0001944(vasculature development);GO:0005515(protein binding);GO:0005886(plasma membrane);GO:0005929(cilium);GO:0007224(smoothened signaling pathway);GO:0016020(membrane);GO:0016021(integral component of membrane);GO:0030030(cell projection organization);GO:0032880(regulation of protein localization);GO:0035869(ciliary transition zone);GO:0036038(MKS c…	NA	K19362	NA	transmembrane protein 231 [Source:HGNC Symbol;Acc:HGNC:37234]	protein_coding;nonsense_mediated_decay;retained_intron;processed_transcript
ENSG00000115339	-0.433805	1.60666	-2.47353	0.0159016	chr2	165747588	165794650	-	GALNT3	ENST00000392701;ENST00000409882;ENST00000412248;ENST00000437849;ENST00000463254;ENST00000431484;ENST00000414977;ENST00000422973;ENST00000447156	GO:0000139(Golgi membrane);GO:0004653(polypeptide N-acetylgalactosaminyltransferase activity);GO:0005509(calcium ion binding);GO:0005794(Golgi apparatus);GO:0005975(carbohydrate metabolic process);GO:0006486(protein glycosylation);GO:0008543(fibroblast growth factor receptor signaling pathway);GO:0016020(membrane);GO:0016021(integral component of membrane);GO:0016266(O-glycan processing);GO:00167…	00512(Mucin type O-glycan biosynthesis);00512(Mucin type O-glycan biosynthesis)	NA	NA	polypeptide N-acetylgalactosaminyltransferase 3 [Source:HGNC Symbol;Acc:HGNC:4125]	protein_coding;nonsense_mediated_decay;retained_intron
ENSG00000230102	-0.879543	0.0490422	-2.56147	0.0126636	chr3	194005259	194071007	-	LINC02028	ENST00000622169;ENST00000626476;ENST00000654490;ENST00000658493;ENST00000666539;ENST00000662513;ENST00000599441;ENST00000458224;ENST00000443776;ENST00000629795;ENST00000667864;ENST00000663517;ENST00000656099;ENST00000657966;ENST00000449350;ENST00000660282;ENST00000660199;ENST00000665355;ENST00000668675;ENST00000661206;ENST00000659267;ENST00000654593;ENST00000656867;ENST00000666958;ENST00000668727…	NA	NA	NA	NA	long intergenic non-protein coding RNA 2028 [Source:HGNC Symbol;Acc:HGNC:27718]	lncRNA;retained_intron
ENSG00000186153	-0.252279	2.71847	-2.46384	0.0163008	chr16	78099430	79212667	+	WWOX	ENST00000627394;ENST00000569332;ENST00000402655;ENST00000406884;ENST00000539474;ENST00000566780;ENST00000562214;ENST00000566662;ENST00000569818;ENST00000355860;ENST00000408984;ENST00000565562;ENST00000561846;ENST00000563358;ENST00000562639;ENST00000565791;ENST00000620008;ENST00000566103	GO:0000122(negative regulation of transcription by RNA polymerase II);GO:0001649(osteoblast differentiation);GO:0003713(transcription coactivator activity);GO:0005515(protein binding);GO:0005634(nucleus);GO:0005654(nucleoplasm);GO:0005737(cytoplasm);GO:0005739(mitochondrion);GO:0005794(Golgi apparatus);GO:0005829(cytosol);GO:0005886(plasma membrane);GO:0005902(microvillus);GO:0006915(apoptotic pr…	NA	K19329	NA	WW domain containing oxidoreductase [Source:HGNC Symbol;Acc:HGNC:12799]	protein_coding;nonsense_mediated_decay;processed_transcript
ENSG00000260876	-1.10962	-0.254766	-2.59833	0.0114936	chr16	79676048	79808601	+	LINC01229	ENST00000661087;ENST00000569164;ENST00000658367;ENST00000653222;ENST00000663559;ENST00000668311;ENST00000660877;ENST00000664812;ENST00000663905;ENST00000658021;ENST00000660492;ENST00000563360;ENST00000668552;ENST00000670230;ENST00000667860;ENST00000669736;ENST00000658102;ENST00000669642;ENST00000660867;ENST00000669947;ENST00000668170;ENST00000669543;ENST00000665206;ENST00000668897;ENST00000665592…	NA	NA	NA	NA	long intergenic non-protein coding RNA 1229 [Source:HGNC Symbol;Acc:HGNC:49682]	lncRNA
ENSG00000213190	-0.549273	0.708537	-2.50397	0.0147051	chr1	151060397	151069544	+	MLLT11	ENST00000368921	GO:0003674(molecular_function);GO:0005515(protein binding);GO:0005634(nucleus);GO:0005654(nucleoplasm);GO:0005737(cytoplasm);GO:0005815(microtubule organizing center);GO:0005829(cytosol);GO:0005856(cytoskeleton);GO:0043065(positive regulation of apoptotic process);GO:0045893(positive regulation of transcription, DNA-templated);GO:0051901(positive regulation of mitochondrial depolarization);GO:009…	NA	NA	NA	MLLT11 transcription factor 7 cofactor [Source:HGNC Symbol;Acc:HGNC:16997]	protein_coding
ENSG00000162460	-0.819107	3.08971	-2.46528	0.0162409	chr1	15742499	15747982	+	TMEM82	ENST00000375782;ENST00000465575	GO:0016020(membrane);GO:0016021(integral component of membrane);GO:0016021(integral component of membrane)	NA	NA	NA	transmembrane protein 82 [Source:HGNC Symbol;Acc:HGNC:32350]	protein_coding;processed_transcript
ENSG00000281106	-1.22419	-2.32176	-3.09244	0.00288619	chr13	51813347	51845177	-	TMEM272	ENST00000627246;ENST00000629372;ENST00000626362	GO:0016020(membrane);GO:0016021(integral component of membrane);GO:0016021(integral component of membrane)	NA	NA	NA	transmembrane protein 272 [Source:HGNC Symbol;Acc:HGNC:26737]	protein_coding
ENSG00000273117	-0.65152	0.44377	-2.52077	0.0140799	chr7	155295918	155297541	-	AC144652	ENST00000609974	NA	NA	NA	NA	novel transcript	lncRNA
ENSG00000158321	-0.634889	4.14965	-2.47624	0.0157917	chr7	69598296	70793506	+	AUTS2	ENST00000644939;ENST00000342771;ENST00000406775;ENST00000403018;ENST00000643936;ENST00000476695;ENST00000643587;ENST00000656998;ENST00000664521;ENST00000659051;ENST00000643060;ENST00000475660;ENST00000644506;ENST00000644359;ENST00000443672;ENST00000489774;ENST00000611706;ENST00000615871;ENST00000416482;ENST00000656200;ENST00000647140;ENST00000481994;ENST00000644949;ENST00000483297;ENST00000498384…	GO:0001764(neuron migration);GO:0003682(chromatin binding);GO:0005515(protein binding);GO:0005575(cellular_component);GO:0005634(nucleus);GO:0005737(cytoplasm);GO:0005856(cytoskeleton);GO:0010592(positive regulation of lamellipodium assembly);GO:0015629(actin cytoskeleton);GO:0030426(growth cone);GO:0031532(actin cytoskeleton reorganization);GO:0035022(positive regulation of Rac protein signal tr…	NA	K23214	NA	activator of transcription and developmental regulator AUTS2 [Source:HGNC Symbol;Acc:HGNC:14262]	protein_coding;processed_transcript;nonsense_mediated_decay;retained_intron
ENSG00000102081	-0.375391	3.42313	-2.46771	0.0161402	X	147911919	147951125	+	FMR1	ENST00000370475;ENST00000621453;ENST00000218200;ENST00000370471;ENST00000440235;ENST00000616614;ENST00000370477;ENST00000621987;ENST00000334557;ENST00000439526;ENST00000616382;ENST00000621447;ENST00000495717;ENST00000370470;ENST00000620828;ENST00000643620;ENST00000475038;ENST00000611273;ENST00000492846;ENST00000463120;ENST00000478848	GO:0000381(regulation of alternative mRNA splicing, via spliceosome);GO:0000775(chromosome, centromeric region);GO:0001934(positive regulation of protein phosphorylation);GO:0002092(positive regulation of receptor internalization);GO:0002151(G-quadruplex RNA binding);GO:0003676(nucleic acid binding);GO:0003682(chromatin binding);GO:0003723(RNA binding);GO:0003729(mRNA binding);GO:0003730(mRNA 3'-…	03013(RNA transport);03013(RNA transport)	NA	NA	FMRP translational regulator 1 [Source:HGNC Symbol;Acc:HGNC:3775]	protein_coding;nonsense_mediated_decay;retained_intron
ENSG00000214135	-0.229392	3.61714	-2.47004	0.0160442	chr3	197578213	197627905	-	AC132008	ENST00000453454;ENST00000414207;ENST00000418868;ENST00000440535;ENST00000449003;ENST00000437008;ENST00000454517	NA	NA	NA	NA	succinate dehydrogenase complex, subunit A, flavoprotein (Fp) (SDHA) pseudogene	processed_transcript;retained_intron;transcribed_unprocessed_pseudogene
ENSG00000138617	-0.508694	2.79594	-2.45997	0.0164623	chr15	65234460	65300618	-	PARP16	ENST00000559805;ENST00000261888;ENST00000444347;ENST00000649807;ENST00000560149;ENST00000558873	GO:0003950(NAD+ ADP-ribosyltransferase activity);GO:0005515(protein binding);GO:0005635(nuclear envelope);GO:0005783(endoplasmic reticulum);GO:0005789(endoplasmic reticulum membrane);GO:0005829(cytosol);GO:0006471(protein ADP-ribosylation);GO:0006986(response to unfolded protein);GO:0016020(membrane);GO:0016021(integral component of membrane);GO:0016740(transferase activity);GO:0016757(transferas…	NA	K00774	EC:2.4.2.30	poly(ADP-ribose) polymerase family member 16 [Source:HGNC Symbol;Acc:HGNC:26040]	nonsense_mediated_decay;protein_coding;processed_transcript
ENSG00000186815	-0.640003	4.43742	-2.47648	0.0157821	chr12	113221050	113298585	+	TPCN1	ENST00000552642;ENST00000547275;ENST00000552985;ENST00000550873;ENST00000551096;ENST00000551099;ENST00000552897;ENST00000550785;ENST00000549279;ENST00000335509;ENST00000552077;ENST00000541517;ENST00000392569;ENST00000552542;ENST00000428632;ENST00000548465;ENST00000546781;ENST00000551127;ENST00000546503;ENST00000550543;ENST00000547955;ENST00000546907;ENST00000546787	GO:0005216(ion channel activity);GO:0005244(voltage-gated ion channel activity);GO:0005245(voltage-gated calcium channel activity);GO:0005248(voltage-gated sodium channel activity);GO:0005262(calcium channel activity);GO:0005515(protein binding);GO:0005764(lysosome);GO:0005765(lysosomal membrane);GO:0005768(endosome);GO:0006811(ion transport);GO:0006816(calcium ion transport);GO:0010008(endosome …	04020(Calcium signaling pathway);04020(Calcium signaling pathway)	K16896	NA	two pore segment channel 1 [Source:HGNC Symbol;Acc:HGNC:18182]	protein_coding;retained_intron;nonsense_mediated_decay;processed_transcript
ENSG00000127364	-0.564501	-0.221291	-2.58209	0.0119964	chr7	141776674	141781691	+	TAS2R4	ENST00000247881	GO:0001580(detection of chemical stimulus involved in sensory perception of bitter taste);GO:0004930(G protein-coupled receptor activity);GO:0005886(plasma membrane);GO:0005929(cilium);GO:0007165(signal transduction);GO:0007186(G protein-coupled receptor signaling pathway);GO:0007585(respiratory gaseous exchange by respiratory system);GO:0008527(taste receptor activity);GO:0016020(membrane);GO:00…	04742(Taste transduction)	K08474	NA	taste 2 receptor member 4 [Source:HGNC Symbol;Acc:HGNC:14911]	protein_coding
ENSG00000159261	-0.559739	3.52935	-2.46575	0.0162212	chr21	36460621	36542600	-	CLDN14	ENST00000399139;ENST00000399137;ENST00000399135;ENST00000399136;ENST00000342108	GO:0005198(structural molecule activity);GO:0005515(protein binding);GO:0005783(endoplasmic reticulum);GO:0005886(plasma membrane);GO:0005923(bicellular tight junction);GO:0007155(cell adhesion);GO:0016020(membrane);GO:0016021(integral component of membrane);GO:0016338(calcium-independent cell-cell adhesion via plasma membrane cell-adhesion molecules);GO:0030054(cell junction);GO:0042802(identica…	04514(Cell adhesion molecules (CAMs));04530(Tight junction);04670(Leukocyte transendothelial migration);05160(Hepatitis C);05160(Hepatitis C)	K06087	NA	claudin 14 [Source:HGNC Symbol;Acc:HGNC:2035]	protein_coding
ENSG00000143869	-0.329608	4.11218	-2.47205	0.0159618	chr2	20667144	20679243	+	GDF7	ENST00000272224	GO:0005125(cytokine activity);GO:0005515(protein binding);GO:0005576(extracellular region);GO:0005615(extracellular space);GO:0007411(axon guidance);GO:0008083(growth factor activity);GO:0010628(positive regulation of gene expression);GO:0010862(positive regulation of pathway-restricted SMAD protein phosphorylation);GO:0021509(roof plate formation);GO:0021527(spinal cord association neuron differ…	04060(Cytokine-cytokine receptor interaction);04350(TGF-beta signaling pathway);04360(Axon guidance);04390(Hippo signaling pathway)	K20013	NA	growth differentiation factor 7 [Source:HGNC Symbol;Acc:HGNC:4222]	protein_coding
ENSG00000258301	-0.446649	2.27854	-2.45441	0.0166974	chr14	76781733	76786724	-	VASH1-AS1	ENST00000556072;ENST00000554058	NA	NA	NA	NA	VASH1 antisense RNA 1 [Source:HGNC Symbol;Acc:HGNC:53215]	lncRNA
ENSG00000261617	1.25813	-1.2362	2.78143	0.00700987	chr16	9355588	9408093	+	LINC02177	ENST00000564305;ENST00000667976;ENST00000664064;ENST00000659361;ENST00000658945	NA	NA	NA	NA	long intergenic non-protein coding RNA 2177 [Source:HGNC Symbol;Acc:HGNC:53039]	lncRNA
ENSG00000137103	-0.533888	2.49993	-2.45275	0.016768	chr9	35814451	35854847	+	TMEM8B	ENST00000377996;ENST00000439587;ENST00000643932;ENST00000650015;ENST00000377991;ENST00000464519;ENST00000377988;ENST00000473947;ENST00000490199	GO:0005515(protein binding);GO:0005634(nucleus);GO:0005737(cytoplasm);GO:0005739(mitochondrion);GO:0005783(endoplasmic reticulum);GO:0005886(plasma membrane);GO:0007155(cell adhesion);GO:0007160(cell-matrix adhesion);GO:0007346(regulation of mitotic cell cycle);GO:0009986(cell surface);GO:0016020(membrane);GO:0016021(integral component of membrane);GO:0040008(regulation of growth);GO:0040008(regu…	NA	NA	NA	transmembrane protein 8B [Source:HGNC Symbol;Acc:HGNC:21427]	protein_coding;processed_transcript
ENSG00000164309	-0.484124	2.96895	-2.45336	0.0167421	chr5	79689836	79800240	+	CMYA5	ENST00000446378;ENST00000506603;ENST00000505466	GO:0005515(protein binding);GO:0005634(nucleus);GO:0005737(cytoplasm);GO:0016529(sarcoplasmic reticulum);GO:0031430(M band);GO:0048471(perinuclear region of cytoplasm);GO:0048471(perinuclear region of cytoplasm)	NA	NA	NA	cardiomyopathy associated 5 [Source:HGNC Symbol;Acc:HGNC:14305]	protein_coding;retained_intron;processed_transcript
ENSG00000269190	-0.273599	5.85173	-2.47009	0.0160422	chr19	38941401	38975742	-	FBXO17	ENST00000292852;ENST00000599418;ENST00000595329;ENST00000597696;ENST00000596025;ENST00000599598;ENST00000601394	GO:0000209(protein polyubiquitination);GO:0005515(protein binding);GO:0005737(cytoplasm);GO:0005829(cytosol);GO:0006516(glycoprotein catabolic process);GO:0019005(SCF ubiquitin ligase complex);GO:0030433(ubiquitin-dependent ERAD pathway);GO:0031146(SCF-dependent proteasomal ubiquitin-dependent protein catabolic process);GO:0043687(post-translational protein modification);GO:0061630(ubiquitin prot…	NA	K10101	NA	F-box protein 17 [Source:HGNC Symbol;Acc:HGNC:18754]	protein_coding;retained_intron;nonsense_mediated_decay
ENSG00000156650	-0.214498	3.25583	-2.45319	0.0167495	chr10	74824927	75032624	+	KAT6B	ENST00000648828;ENST00000648725;ENST00000648159;ENST00000649006;ENST00000649463;ENST00000372725;ENST00000650232;ENST00000648370;ENST00000648899;ENST00000650434;ENST00000649119;ENST00000648483;ENST00000648892;ENST00000647890;ENST00000372724;ENST00000649657;ENST00000372714;ENST00000649442;ENST00000648539;ENST00000647666;ENST00000648048;ENST00000287239;ENST00000649375;ENST00000650330;ENST00000650380…	GO:0000123(histone acetyltransferase complex);GO:0000786(nucleosome);GO:0000790(nuclear chromatin);GO:0003677(DNA binding);GO:0004402(histone acetyltransferase activity);GO:0005515(protein binding);GO:0005634(nucleus);GO:0005654(nucleoplasm);GO:0006325(chromatin organization);GO:0006334(nucleosome assembly);GO:0006355(regulation of transcription, DNA-templated);GO:0008134(transcription factor bin…	NA	K11306	EC:2.3.1.48	lysine acetyltransferase 6B [Source:HGNC Symbol;Acc:HGNC:17582]	protein_coding;retained_intron;nonsense_mediated_decay;processed_transcript
ENSG00000279968	-0.787471	-0.736854	-2.64752	0.0100849	chr6	138725211	138773652	-	CCDC28A-AS1	ENST00000624173;ENST00000615663	NA	NA	NA	NA	CCDC28A antisense RNA 1 [Source:HGNC Symbol;Acc:HGNC:51715]	lncRNA
ENSG00000287313	0.84134	0.293582	2.52086	0.0140767	chr2	38408719	38412627	+	AC016995	ENST00000661715	NA	NA	NA	NA	novel transcript	lncRNA
ENSG00000269983	-0.436172	0.194357	-2.52265	0.0140115	chr5	70449636	70450353	+	AC146944	ENST00000602697	NA	NA	NA	NA	novel transcript	lncRNA
ENSG00000103227	-0.274754	3.23017	-2.45032	0.0168724	chr16	853634	981318	-	LMF1	ENST00000262301;ENST00000545827;ENST00000543238;ENST00000565276;ENST00000569516;ENST00000611669;ENST00000568897;ENST00000570168;ENST00000568268;ENST00000565198;ENST00000566627;ENST00000570014;ENST00000562226;ENST00000568964;ENST00000562380;ENST00000567595;ENST00000566609	GO:0005783(endoplasmic reticulum);GO:0005789(endoplasmic reticulum membrane);GO:0005794(Golgi apparatus);GO:0006641(triglyceride metabolic process);GO:0006888(endoplasmic reticulum to Golgi vesicle-mediated transport);GO:0009306(protein secretion);GO:0016020(membrane);GO:0016021(integral component of membrane);GO:0033578(protein glycosylation in Golgi);GO:0034382(chylomicron remnant clearance);GO…	NA	NA	NA	lipase maturation factor 1 [Source:HGNC Symbol;Acc:HGNC:14154]	protein_coding;nonsense_mediated_decay;retained_intron;processed_transcript
ENSG00000224916	-0.285178	9.80334	-2.44996	0.0168876	chr19	44942238	44949565	+	APOC4-APOC2	ENST00000585685;ENST00000589057	GO:0005576(extracellular region);GO:0006629(lipid metabolic process);GO:0006869(lipid transport);GO:0008047(enzyme activator activity);GO:0034361(very-low-density lipoprotein particle);GO:0034362(low-density lipoprotein particle);GO:0034364(high-density lipoprotein particle);GO:0042627(chylomicron);GO:0043085(positive regulation of catalytic activity);GO:0043085(positive regulation of catalytic a…	NA	NA	NA	APOC4-APOC2 readthrough (NMD candidate) [Source:HGNC Symbol;Acc:HGNC:44426]	nonsense_mediated_decay;protein_coding
ENSG00000204653	-0.83088	4.34291	-2.4613	0.0164067	chr19	50511600	50514690	-	ASPDH	ENST00000376916;ENST00000389208;ENST00000597232;ENST00000601207;ENST00000601287;ENST00000597030;ENST00000593569;ENST00000598657	GO:0009435(NAD biosynthetic process);GO:0016491(oxidoreductase activity);GO:0019363(pyridine nucleotide biosynthetic process);GO:0033735(aspartate dehydrogenase activity);GO:0050661(NADP binding);GO:0055114(oxidation-reduction process);GO:0055114(oxidation-reduction process)	00760(Nicotinate and nicotinamide metabolism);00760(Nicotinate and nicotinamide metabolism)	K06989	EC:1.4.1.21	aspartate dehydrogenase domain containing [Source:HGNC Symbol;Acc:HGNC:33856]	protein_coding;retained_intron;processed_transcript
ENSG00000227210	-1.54202	-2.69397	-3.20046	0.00209256	chr2	19990209	20004795	+	AC079145	ENST00000658200;ENST00000416575	NA	NA	NA	NA	novel transcript	lncRNA
ENSG00000258744	-0.461443	-0.265835	-2.56759	0.012462	chr14	24443016	24508688	+	AL132800	ENST00000656888;ENST00000555109	NA	NA	NA	NA	novel transcript, antisense to CMA1	lncRNA
ENSG00000250673	-1.30505	-1.56053	-2.83197	0.00609282	chr4	146214515	146230878	+	REELD1	ENST00000636502;ENST00000636686;ENST00000504313	GO:0016020(membrane);GO:0016021(integral component of membrane);GO:0016021(integral component of membrane)	NA	NA	NA	reeler domain containing 1 [Source:HGNC Symbol;Acc:HGNC:53638]	protein_coding;nonsense_mediated_decay;processed_transcript
ENSG00000227999	-0.846739	0.224696	-2.51513	0.0142868	chr21	44473723	44475097	-	MTND5P1	ENST00000445440	NA	NA	NA	NA	MT-ND5 pseudogene 1 [Source:HGNC Symbol;Acc:HGNC:39644]	processed_pseudogene
ENSG00000146243	-0.731965	-0.21105	-2.55815	0.0127741	chr6	78867551	78946440	+	IRAK1BP1	ENST00000369940;ENST00000606868;ENST00000607739;ENST00000606929	GO:0005515(protein binding);GO:0005634(nucleus);GO:0005737(cytoplasm);GO:0006955(immune response);GO:0007249(I-kappaB kinase/NF-kappaB signaling);GO:0007249(I-kappaB kinase/NF-kappaB signaling)	NA	NA	NA	interleukin 1 receptor associated kinase 1 binding protein 1 [Source:HGNC Symbol;Acc:HGNC:17368]	protein_coding;nonsense_mediated_decay
ENSG00000232485	-1.61702	-3.16088	-3.38483	0.00119055	chr2	216479030	216498761	-	RPL37A-DT	ENST00000453157;ENST00000438978;ENST00000670726;ENST00000431856	NA	NA	NA	NA	RPL37A divergent transcript [Source:HGNC Symbol;Acc:HGNC:40510]	lncRNA;retained_intron
ENSG00000138075	-0.377074	6.41006	-2.4566	0.0166045	chr2	43812472	43838865	-	ABCG5	ENST00000405322;ENST00000486512;ENST00000644754;ENST00000409962	GO:0000166(nucleotide binding);GO:0005515(protein binding);GO:0005524(ATP binding);GO:0005886(plasma membrane);GO:0005887(integral component of plasma membrane);GO:0006869(lipid transport);GO:0007584(response to nutrient);GO:0007588(excretion);GO:0010212(response to ionizing radiation);GO:0010949(negative regulation of intestinal phytosterol absorption);GO:0014850(response to muscle activity);GO:…	02010(ABC transporters);04975(Fat digestion and absorption);04976(Bile secretion);04979(Cholesterol metabolism);04979(Cholesterol metabolism)	K05683	NA	ATP binding cassette subfamily G member 5 [Source:HGNC Symbol;Acc:HGNC:13886]	protein_coding;retained_intron
ENSG00000032219	-0.352644	3.25153	-2.44028	0.0173083	chr14	58298504	58373876	+	ARID4A	ENST00000348476;ENST00000355431;ENST00000395168;ENST00000431612;ENST00000445108;ENST00000424658;ENST00000431317;ENST00000417477;ENST00000553355;ENST00000469635;ENST00000466065	GO:0000976(transcription regulatory region sequence-specific DNA binding);GO:0003677(DNA binding);GO:0005634(nucleus);GO:0005654(nucleoplasm);GO:0005829(cytosol);GO:0005886(plasma membrane);GO:0006325(chromatin organization);GO:0006349(regulation of gene expression by genetic imprinting);GO:0006357(regulation of transcription by RNA polymerase II);GO:0007283(spermatogenesis);GO:0017053(transcript…	NA	NA	NA	AT-rich interaction domain 4A [Source:HGNC Symbol;Acc:HGNC:9885]	protein_coding;nonsense_mediated_decay;processed_transcript;retained_intron
ENSG00000065600	0.416499	0.688879	2.47278	0.0159324	chr1	212363928	212414901	-	PACC1	ENST00000261455;ENST00000535273;ENST00000478166;ENST00000467822;ENST00000471937	GO:0005254(chloride channel activity);GO:0005515(protein binding);GO:0005886(plasma membrane);GO:0005887(integral component of plasma membrane);GO:0006811(ion transport);GO:0006821(chloride transport);GO:0009986(cell surface);GO:0016020(membrane);GO:0016021(integral component of membrane);GO:0034707(chloride channel complex);GO:0061797(pH-gated chloride channel activity);GO:1902476(chloride trans…	NA	NA	NA	proton activated chloride channel 1 [Source:HGNC Symbol;Acc:HGNC:25593]	protein_coding;processed_transcript
ENSG00000120896	-0.358984	5.44379	-2.45531	0.0166591	chr8	22544986	22575495	+	SORBS3	ENST00000522037;ENST00000523941;ENST00000240123;ENST00000517500;ENST00000517535;ENST00000523402;ENST00000520563;ENST00000524057;ENST00000518512;ENST00000520574;ENST00000521787;ENST00000523740;ENST00000522315;ENST00000519453;ENST00000523900;ENST00000523965;ENST00000521554;ENST00000522721;ENST00000523348;ENST00000517962;ENST00000520207;ENST00000519127	GO:0000122(negative regulation of transcription by RNA polymerase II);GO:0005200(structural constituent of cytoskeleton);GO:0005515(protein binding);GO:0005634(nucleus);GO:0005737(cytoplasm);GO:0005829(cytosol);GO:0005856(cytoskeleton);GO:0005925(focal adhesion);GO:0006936(muscle contraction);GO:0007015(actin filament organization);GO:0007155(cell adhesion);GO:0008134(transcription factor binding…	NA	NA	NA	sorbin and SH3 domain containing 3 [Source:HGNC Symbol;Acc:HGNC:30907]	processed_transcript;protein_coding;nonsense_mediated_decay;retained_intron
ENSG00000188672	-1.72259	-2.90772	-3.27218	0.00168407	chr1	25362249	25420941	-	RHCE	ENST00000294413;ENST00000340849;ENST00000349320;ENST00000527747;ENST00000346452;ENST00000349438;ENST00000413854;ENST00000527187;ENST00000533771;ENST00000495048	GO:0005887(integral component of plasma membrane);GO:0008519(ammonium transmembrane transporter activity);GO:0015696(ammonium transport);GO:0016020(membrane);GO:0016021(integral component of membrane);GO:0072488(ammonium transmembrane transport);GO:0072488(ammonium transmembrane transport)	NA	K06579	NA	Rh blood group CcEe antigens [Source:HGNC Symbol;Acc:HGNC:10008]	protein_coding;retained_intron;nonsense_mediated_decay;processed_transcript
ENSG00000111412	0.476545	3.20425	2.43732	0.0174387	chr12	116710171	116738070	-	C12orf49	ENST00000261318;ENST00000547630;ENST00000548356;ENST00000547606	GO:0000139(Golgi membrane);GO:0005515(protein binding);GO:0005576(extracellular region);GO:0005794(Golgi apparatus);GO:0016020(membrane);GO:0016021(integral component of membrane);GO:2000640(positive regulation of SREBP signaling pathway);GO:2000640(positive regulation of SREBP signaling pathway)	NA	NA	NA	chromosome 12 open reading frame 49 [Source:HGNC Symbol;Acc:HGNC:26128]	protein_coding;nonsense_mediated_decay
ENSG00000010270	0.25871	2.70555	2.4288	0.0178194	chr7	38178222	38230671	+	STARD3NL	ENST00000009041;ENST00000434197;ENST00000471550;ENST00000396013;ENST00000440144;ENST00000453225;ENST00000429075	GO:0005515(protein binding);GO:0005765(lysosomal membrane);GO:0005768(endosome);GO:0005789(endoplasmic reticulum membrane);GO:0005829(cytosol);GO:0006700(C21-steroid hormone biosynthetic process);GO:0010008(endosome membrane);GO:0015485(cholesterol binding);GO:0016020(membrane);GO:0016021(integral component of membrane);GO:0031902(late endosome membrane);GO:0042803(protein homodimerization activi…	NA	NA	NA	STARD3 N-terminal like [Source:HGNC Symbol;Acc:HGNC:19169]	protein_coding;retained_intron
ENSG00000184307	-0.762684	2.48007	-2.42752	0.0178769	chr3	113947901	113963364	+	ZDHHC23	ENST00000330212;ENST00000498275;ENST00000478793;ENST00000491556;ENST00000638807;ENST00000488129;ENST00000496083	GO:0003674(molecular_function);GO:0005515(protein binding);GO:0005575(cellular_component);GO:0005783(endoplasmic reticulum);GO:0005794(Golgi apparatus);GO:0006612(protein targeting to membrane);GO:0016020(membrane);GO:0016021(integral component of membrane);GO:0016409(palmitoyltransferase activity);GO:0016740(transferase activity);GO:0016746(transferase activity, transferring acyl groups);GO:0018…	NA	K18932	EC:2.3.1.225	zinc finger DHHC-type palmitoyltransferase 23 [Source:HGNC Symbol;Acc:HGNC:28654]	protein_coding;nonsense_mediated_decay;processed_transcript
ENSG00000183762	-0.680802	2.35046	-2.42695	0.0179031	chr22	29073035	29168333	+	KREMEN1	ENST00000400335;ENST00000327813;ENST00000407188;ENST00000453585;ENST00000474001;ENST00000479755	GO:0005515(protein binding);GO:0005886(plasma membrane);GO:0006915(apoptotic process);GO:0007154(cell communication);GO:0016020(membrane);GO:0016021(integral component of membrane);GO:0016055(Wnt signaling pathway);GO:0030279(negative regulation of ossification);GO:0043025(neuronal cell body);GO:0048681(negative regulation of axon regeneration);GO:0060173(limb development);GO:0060828(regulation o…	NA	K23091	NA	kringle containing transmembrane protein 1 [Source:HGNC Symbol;Acc:HGNC:17550]	protein_coding;nonsense_mediated_decay;retained_intron;processed_transcript
ENSG00000188906	-0.514568	2.18159	-2.42717	0.0178928	chr12	40196744	40369285	+	LRRK2	ENST00000416796;ENST00000298910;ENST00000343742;ENST00000644108;ENST00000474202;ENST00000430804;ENST00000479187;ENST00000481256;ENST00000636518	GO:0000139(Golgi membrane);GO:0000149(SNARE binding);GO:0000165(MAPK cascade);GO:0000166(nucleotide binding);GO:0000186(activation of MAPKK activity);GO:0000187(activation of MAPK activity);GO:0000287(magnesium ion binding);GO:0001933(negative regulation of protein phosphorylation);GO:0001934(positive regulation of protein phosphorylation);GO:0003779(actin binding);GO:0003924(GTPase activity);GO:…	05012(Parkinson disease);05012(Parkinson disease)	K08844	EC:2.7.11.1	leucine rich repeat kinase 2 [Source:HGNC Symbol;Acc:HGNC:18618]	protein_coding;nonsense_mediated_decay;retained_intron;processed_transcript
ENSG00000085491	0.444792	0.83899	2.45722	0.0165782	chr1	108134043	108200343	-	SLC25A24	ENST00000565488;ENST00000264128;ENST00000370041;ENST00000648874;ENST00000569674	GO:0005347(ATP transmembrane transporter activity);GO:0005509(calcium ion binding);GO:0005739(mitochondrion);GO:0005743(mitochondrial inner membrane);GO:0006839(mitochondrial transport);GO:0010941(regulation of cell death);GO:0015867(ATP transport);GO:0016020(membrane);GO:0016021(integral component of membrane);GO:0034599(cellular response to oxidative stress);GO:0046872(metal ion binding);GO:005…	NA	K14684	NA	solute carrier family 25 member 24 [Source:HGNC Symbol;Acc:HGNC:20662]	protein_coding;nonsense_mediated_decay
ENSG00000115425	-0.601729	5.5294	-2.44894	0.0169317	chr2	215996329	216082955	-	PECR	ENST00000442122;ENST00000265322;ENST00000461330;ENST00000464737;ENST00000497889;ENST00000487318;ENST00000474093;ENST00000464722	GO:0001561(fatty acid alpha-oxidation);GO:0005102(signaling receptor binding);GO:0005739(mitochondrion);GO:0005777(peroxisome);GO:0005778(peroxisomal membrane);GO:0005829(cytosol);GO:0006625(protein targeting to peroxisome);GO:0006629(lipid metabolic process);GO:0006631(fatty acid metabolic process);GO:0006633(fatty acid biosynthetic process);GO:0016491(oxidoreductase activity);GO:0019166(trans-2…	04146(Peroxisome);04146(Peroxisome)	K07753	EC:1.3.1.38	peroxisomal trans-2-enoyl-CoA reductase [Source:HGNC Symbol;Acc:HGNC:18281]	nonsense_mediated_decay;protein_coding;retained_intron;processed_transcript
ENSG00000150630	0.484678	1.65034	2.43022	0.0177553	chr4	176683538	176792922	-	VEGFC	ENST00000618562;ENST00000507638	GO:0001525(angiogenesis);GO:0001666(response to hypoxia);GO:0001934(positive regulation of protein phosphorylation);GO:0001938(positive regulation of endothelial cell proliferation);GO:0002040(sprouting angiogenesis);GO:0002052(positive regulation of neuroblast proliferation);GO:0002576(platelet degranulation);GO:0005172(vascular endothelial growth factor receptor binding);GO:0005515(protein bind…	04010(MAPK signaling pathway);04014(Ras signaling pathway);04015(Rap1 signaling pathway);04151(PI3K-Akt signaling pathway);04510(Focal adhesion);04668(TNF signaling pathway);04926(Relaxin signaling pathway);04933(AGE-RAGE signaling pathway in diabetic complications);05200(Pathways in cancer);05200(Pathways in cancer)	K05449	NA	vascular endothelial growth factor C [Source:HGNC Symbol;Acc:HGNC:12682]	protein_coding;processed_transcript
ENSG00000279488	-0.506348	0.156039	-2.50076	0.0148273	chr19	1372238	1374364	-	AC004623	ENST00000624592	NA	NA	NA	NA	TEC	TEC
ENSG00000128641	-0.295963	7.00955	-2.44182	0.0172409	chr2	191245185	191425389	+	MYO1B	ENST00000418908;ENST00000339514;ENST00000392318;ENST00000304164;ENST00000438652;ENST00000451437;ENST00000471904;ENST00000420448;ENST00000392316;ENST00000634375;ENST00000496992;ENST00000494129;ENST00000490069;ENST00000461714;ENST00000427152	GO:0000146(microfilament motor activity);GO:0000166(nucleotide binding);GO:0003774(motor activity);GO:0003779(actin binding);GO:0005515(protein binding);GO:0005516(calmodulin binding);GO:0005524(ATP binding);GO:0005546(phosphatidylinositol-4,5-bisphosphate binding);GO:0005547(phosphatidylinositol-3,4,5-trisphosphate binding);GO:0005737(cytoplasm);GO:0005769(early endosome);GO:0005884(actin filame…	NA	K10356	NA	myosin IB [Source:HGNC Symbol;Acc:HGNC:7596]	protein_coding;retained_intron;processed_transcript
ENSG00000172482	-0.374005	10.7149	-2.4271	0.0178963	chr2	240868824	240880502	+	AGXT	ENST00000307503;ENST00000472436;ENST00000476698;ENST00000470255	GO:0003824(catalytic activity);GO:0004760(serine-pyruvate transaminase activity);GO:0005515(protein binding);GO:0005739(mitochondrion);GO:0005759(mitochondrial matrix);GO:0005777(peroxisome);GO:0005782(peroxisomal matrix);GO:0005829(cytosol);GO:0006625(protein targeting to peroxisome);GO:0007219(Notch signaling pathway);GO:0008453(alanine-glyoxylate transaminase activity);GO:0008483(transaminase …	00250(Alanine, aspartate and glutamate metabolism);00260(Glycine, serine and threonine metabolism);00630(Glyoxylate and dicarboxylate metabolism);04146(Peroxisome);04146(Peroxisome)	NA	NA	alanine--glyoxylate and serine--pyruvate aminotransferase [Source:HGNC Symbol;Acc:HGNC:341]	protein_coding;retained_intron
ENSG00000232995	-0.413053	-0.437971	-2.56411	0.0125764	chr1	163244505	163321894	-	RGS5	ENST00000451759;ENST00000449680;ENST00000427213;ENST00000429865;ENST00000528019;ENST00000528689;ENST00000439699;ENST00000528818;ENST00000526176	NA	NA	NA	NA	regulator of G protein signaling 5 [Source:NCBI gene (formerly Entrezgene);Acc:8490]	lncRNA;retained_intron
ENSG00000066136	-0.20703	4.83231	-2.44341	0.0171714	chr1	40691648	40771603	+	NFYC	ENST00000467203;ENST00000424419;ENST00000427410;ENST00000447388;ENST00000425457;ENST00000453631;ENST00000456393;ENST00000372654;ENST00000534399;ENST00000372653;ENST00000372669;ENST00000372652;ENST00000372651;ENST00000531464;ENST00000440226;ENST00000525290;ENST00000530965;ENST00000416859;ENST00000308733;ENST00000414185;ENST00000525349;ENST00000483091;ENST00000488635;ENST00000496608	GO:0000790(nuclear chromatin);GO:0000976(transcription regulatory region sequence-specific DNA binding);GO:0000978(RNA polymerase II cis-regulatory region sequence-specific DNA binding);GO:0000981(DNA-binding transcription factor activity, RNA polymerase II-specific);GO:0001228(DNA-binding transcription activator activity, RNA polymerase II-specific);GO:0003677(DNA binding);GO:0003700(DNA-binding…	04612(Antigen processing and presentation);05152(Tuberculosis);05152(Tuberculosis)	K08066	NA	nuclear transcription factor Y subunit gamma [Source:HGNC Symbol;Acc:HGNC:7806]	retained_intron;protein_coding;processed_transcript
ENSG00000258604	-0.879929	1.09911	-2.43883	0.017372	chr14	21024172	21029271	+	AL161668	ENST00000533984;ENST00000532213	NA	NA	NA	NA	novel transcript	lncRNA
ENSG00000177464	0.469735	1.67707	2.42161	0.0181461	chr19	45589764	45602212	-	GPR4	ENST00000323040;ENST00000591614	GO:0004930(G protein-coupled receptor activity);GO:0005886(plasma membrane);GO:0005887(integral component of plasma membrane);GO:0007165(signal transduction);GO:0007186(G protein-coupled receptor signaling pathway);GO:0007189(adenylate cyclase-activating G protein-coupled receptor signaling pathway);GO:0007200(phospholipase C-activating G protein-coupled receptor signaling pathway);GO:0010447(res…	NA	NA	NA	G protein-coupled receptor 4 [Source:HGNC Symbol;Acc:HGNC:4497]	protein_coding;processed_transcript
ENSG00000120049	-0.529155	0.828204	-2.44596	0.0170606	chr10	101825974	101843920	-	KCNIP2	ENST00000348850;ENST00000356640;ENST00000355657;ENST00000358038;ENST00000460388;ENST00000370046;ENST00000472764;ENST00000434163;ENST00000642874;ENST00000343195;ENST00000353068;ENST00000461105;ENST00000239117;ENST00000483385	GO:0005244(voltage-gated ion channel activity);GO:0005250(A-type (transient outward) potassium channel activity);GO:0005267(potassium channel activity);GO:0005509(calcium ion binding);GO:0005513(detection of calcium ion);GO:0005515(protein binding);GO:0005737(cytoplasm);GO:0005886(plasma membrane);GO:0006811(ion transport);GO:0006813(potassium ion transport);GO:0006936(muscle contraction);GO:0007…	NA	NA	NA	potassium voltage-gated channel interacting protein 2 [Source:HGNC Symbol;Acc:HGNC:15522]	protein_coding;processed_transcript
ENSG00000052126	-0.211938	3.54604	-2.42758	0.0178744	chr12	19129752	19376400	+	PLEKHA5	ENST00000540972;ENST00000429027;ENST00000539256;ENST00000299275;ENST00000538714;ENST00000535357;ENST00000538034;ENST00000538305;ENST00000424268;ENST00000536974;ENST00000534979;ENST00000510738;ENST00000538677;ENST00000538068;ENST00000537027;ENST00000538972	GO:0005515(protein binding);GO:0005654(nucleoplasm);GO:0005737(cytoplasm);GO:0005829(cytosol);GO:0008150(biological_process);GO:0010314(phosphatidylinositol-5-phosphate binding);GO:0016020(membrane);GO:0032266(phosphatidylinositol-3-phosphate binding);GO:0061458(reproductive system development);GO:0070273(phosphatidylinositol-4-phosphate binding);GO:0080025(phosphatidylinositol-3,5-bisphosphate b…	NA	NA	NA	pleckstrin homology domain containing A5 [Source:HGNC Symbol;Acc:HGNC:30036]	protein_coding;processed_transcript;nonsense_mediated_decay;retained_intron
ENSG00000283236	-0.424268	-0.0637624	-2.50927	0.014505	chr19	51860242	51863236	-	AC074141	ENST00000588129	NA	NA	NA	NA	novel zinc finger protein pseudogene	transcribed_unprocessed_pseudogene
ENSG00000249898	-0.931513	-1.86545	-2.85893	0.00565009	chr8	6617310	6708216	-	MCPH1-AS1	ENST00000662128;ENST00000661193;ENST00000662747;ENST00000515608;ENST00000671468;ENST00000655775;ENST00000659007;ENST00000522897;ENST00000527490;ENST00000659223;ENST00000525186;ENST00000670222	NA	NA	NA	NA	MCPH1 antisense RNA 1 [Source:HGNC Symbol;Acc:HGNC:51655]	lncRNA
ENSG00000161010	-0.916872	5.39529	-2.43656	0.0174723	chr5	179835133	179858860	-	MRNIP	ENST00000522663;ENST00000518235;ENST00000520698;ENST00000518950;ENST00000376931;ENST00000523267;ENST00000518219;ENST00000292586;ENST00000523084;ENST00000610475;ENST00000521299;ENST00000521333;ENST00000520150;ENST00000520900;ENST00000519208;ENST00000523737;ENST00000520995;ENST00000521675;ENST00000524068;ENST00000522157;ENST00000523835;ENST00000519213;ENST00000519318;ENST00000517338;ENST00000519398	GO:0003682(chromatin binding);GO:0005515(protein binding);GO:0005634(nucleus);GO:0005654(nucleoplasm);GO:0006281(DNA repair);GO:0006974(cellular response to DNA damage stimulus);GO:0007095(mitotic G2 DNA damage checkpoint);GO:0010212(response to ionizing radiation);GO:0030870(Mre11 complex);GO:0045860(positive regulation of protein kinase activity);GO:0071168(protein localization to chromatin);GO…	NA	NA	NA	MRN complex interacting protein [Source:HGNC Symbol;Acc:HGNC:30817]	nonsense_mediated_decay;protein_coding;retained_intron;processed_transcript
ENSG00000170927	-0.540495	2.50716	-2.41096	0.0186399	chr6	51615299	52087613	-	PKHD1	ENST00000371117;ENST00000340994	GO:0000775(chromosome, centromeric region);GO:0001822(kidney development);GO:0005515(protein binding);GO:0005694(chromosome);GO:0005737(cytoplasm);GO:0005813(centrosome);GO:0005819(spindle);GO:0005856(cytoskeleton);GO:0005886(plasma membrane);GO:0005929(cilium);GO:0006874(cellular calcium ion homeostasis);GO:0008284(positive regulation of cell population proliferation);GO:0010824(regulation of ce…	NA	K19865	NA	PKHD1 ciliary IPT domain containing fibrocystin/polyductin [Source:HGNC Symbol;Acc:HGNC:9016]	protein_coding
ENSG00000164933	0.233869	3.31642	2.41799	0.0183127	chr8	103398635	103415189	-	SLC25A32	ENST00000523256;ENST00000521645;ENST00000297578;ENST00000523866;ENST00000523701	GO:0005739(mitochondrion);GO:0005743(mitochondrial inner membrane);GO:0006839(mitochondrial transport);GO:0008517(folic acid transmembrane transporter activity);GO:0015230(FAD transmembrane transporter activity);GO:0015884(folic acid transport);GO:0016020(membrane);GO:0016021(integral component of membrane);GO:0031966(mitochondrial membrane);GO:0046655(folic acid metabolic process);GO:1904947(fol…	NA	K15115	NA	solute carrier family 25 member 32 [Source:HGNC Symbol;Acc:HGNC:29683]	nonsense_mediated_decay;protein_coding;processed_transcript
ENSG00000101928	-0.539236	1.51309	-2.41505	0.0184489	X	134887632	134915257	-	MOSPD1	ENST00000370783;ENST00000491609;ENST00000370779;ENST00000480721;ENST00000370777;ENST00000489890;ENST00000462060	GO:0000122(negative regulation of transcription by RNA polymerase II);GO:0000139(Golgi membrane);GO:0005515(protein binding);GO:0005634(nucleus);GO:0005737(cytoplasm);GO:0005783(endoplasmic reticulum);GO:0005789(endoplasmic reticulum membrane);GO:0005794(Golgi apparatus);GO:0016020(membrane);GO:0016021(integral component of membrane);GO:0030154(cell differentiation);GO:0045944(positive regulation…	NA	NA	NA	motile sperm domain containing 1 [Source:HGNC Symbol;Acc:HGNC:25235]	protein_coding;processed_transcript
ENSG00000204852	-0.272576	2.81566	-2.40984	0.0186929	chr12	110614027	110649430	+	TCTN1	ENST00000550703;ENST00000614115;ENST00000551590;ENST00000552318;ENST00000498072;ENST00000490514;ENST00000397656;ENST00000495659;ENST00000481720;ENST00000397655;ENST00000546643;ENST00000471804;ENST00000478122;ENST00000397659;ENST00000547868;ENST00000464809;ENST00000480648;ENST00000377654;ENST00000552762;ENST00000551555;ENST00000482281;ENST00000463313;ENST00000547461;ENST00000549123;ENST00000552038…	GO:0001701(in utero embryonic development);GO:0001841(neural tube formation);GO:0005576(extracellular region);GO:0005615(extracellular space);GO:0005737(cytoplasm);GO:0005829(cytosol);GO:0005856(cytoskeleton);GO:0007275(multicellular organism development);GO:0008589(regulation of smoothened signaling pathway);GO:0016020(membrane);GO:0021523(somatic motor neuron differentiation);GO:0021537(telence…	NA	K19382	NA	tectonic family member 1 [Source:HGNC Symbol;Acc:HGNC:26113]	protein_coding;nonsense_mediated_decay;retained_intron;processed_transcript
ENSG00000106400	-0.213833	6.9064	-2.42635	0.01793	chr7	101218165	101224190	+	ZNHIT1	ENST00000305105;ENST00000461205;ENST00000492315;ENST00000485387	GO:0000812(Swr1 complex);GO:0005515(protein binding);GO:0005634(nucleus);GO:0005654(nucleoplasm);GO:0006338(chromatin remodeling);GO:0031063(regulation of histone deacetylation);GO:0031491(nucleosome binding);GO:0042826(histone deacetylase binding);GO:0043486(histone exchange);GO:0046872(metal ion binding);GO:0046872(metal ion binding)	NA	K11663	NA	zinc finger HIT-type containing 1 [Source:HGNC Symbol;Acc:HGNC:21688]	protein_coding;processed_transcript;retained_intron
ENSG00000102053	-0.385562	0.364786	-2.461	0.0164193	X	65366638	65507887	+	ZC3H12B	ENST00000617377;ENST00000338957	GO:0003729(mRNA binding);GO:0004518(nuclease activity);GO:0004519(endonuclease activity);GO:0004521(endoribonuclease activity);GO:0005634(nucleus);GO:0016787(hydrolase activity);GO:0036464(cytoplasmic ribonucleoprotein granule);GO:0046872(metal ion binding);GO:0090502(RNA phosphodiester bond hydrolysis, endonucleolytic);GO:0090502(RNA phosphodiester bond hydrolysis, endonucleolytic)	NA	K18668	EC:3.1.-.-	zinc finger CCCH-type containing 12B [Source:HGNC Symbol;Acc:HGNC:17407]	retained_intron;protein_coding
ENSG00000066185	-0.609307	1.44256	-2.41341	0.0185255	chr1	42430329	42456253	-	ZMYND12	ENST00000372565;ENST00000611861;ENST00000475426;ENST00000461083	GO:0005515(protein binding);GO:0005622(intracellular);GO:0046872(metal ion binding);GO:0046872(metal ion binding)	NA	NA	NA	zinc finger MYND-type containing 12 [Source:HGNC Symbol;Acc:HGNC:21192]	protein_coding;nonsense_mediated_decay;retained_intron
ENSG00000162148	-0.505307	1.28917	-2.41687	0.0183645	chr11	61481120	61490928	+	PPP1R32	ENST00000338608;ENST00000432063;ENST00000542951;ENST00000535545;ENST00000366212;ENST00000538185	GO:0005515(protein binding);GO:0019902(phosphatase binding);GO:0036064(ciliary basal body);GO:0036064(ciliary basal body)	NA	K17571	NA	protein phosphatase 1 regulatory subunit 32 [Source:HGNC Symbol;Acc:HGNC:28869]	protein_coding
ENSG00000001084	-0.341751	5.71012	-2.4288	0.0178193	chr6	53497341	53616970	-	GCLC	ENST00000509541;ENST00000650454;ENST00000616923;ENST00000515580;ENST00000643939;ENST00000513939;ENST00000510837;ENST00000504353;ENST00000514373;ENST00000504525;ENST00000514004;ENST00000505294;ENST00000514933;ENST00000505197	GO:0000166(nucleotide binding);GO:0000287(magnesium ion binding);GO:0003824(catalytic activity);GO:0004357(glutamate-cysteine ligase activity);GO:0005515(protein binding);GO:0005524(ATP binding);GO:0005739(mitochondrion);GO:0005829(cytosol);GO:0006534(cysteine metabolic process);GO:0006536(glutamate metabolic process);GO:0006749(glutathione metabolic process);GO:0006750(glutathione biosynthetic p…	00270(Cysteine and methionine metabolism);00480(Glutathione metabolism);04216(Ferroptosis);04216(Ferroptosis)	NA	NA	glutamate-cysteine ligase catalytic subunit [Source:HGNC Symbol;Acc:HGNC:4311]	protein_coding;retained_intron;nonsense_mediated_decay;processed_transcript
ENSG00000108370	0.711563	1.12569	2.4214	0.0181559	chr17	65100812	65227692	+	RGS9	ENST00000638125;ENST00000637818;ENST00000582940;ENST00000635833;ENST00000262406;ENST00000583473;ENST00000443584;ENST00000584234;ENST00000449996;ENST00000581175;ENST00000577186;ENST00000577595	GO:0001975(response to amphetamine);GO:0003924(GTPase activity);GO:0005096(GTPase activator activity);GO:0005634(nucleus);GO:0005737(cytoplasm);GO:0005886(plasma membrane);GO:0006457(protein folding);GO:0007186(G protein-coupled receptor signaling pathway);GO:0007212(dopamine receptor signaling pathway);GO:0007399(nervous system development);GO:0007601(visual perception);GO:0008277(regulation of …	04744(Phototransduction);05030(Cocaine addiction);05030(Cocaine addiction)	K13765	NA	regulator of G protein signaling 9 [Source:HGNC Symbol;Acc:HGNC:10004]	processed_transcript;protein_coding;retained_intron;nonsense_mediated_decay
ENSG00000165548	-0.975854	-1.48118	-2.74253	0.00780008	chr14	77116568	77259495	+	TMEM63C	ENST00000557408;ENST00000555338;ENST00000556514;ENST00000555588;ENST00000554766;ENST00000298351;ENST00000554346;ENST00000557504	GO:0003094(glomerular filtration);GO:0005227(calcium activated cation channel activity);GO:0005886(plasma membrane);GO:0006811(ion transport);GO:0006812(cation transport);GO:0016020(membrane);GO:0016021(integral component of membrane);GO:0034220(ion transmembrane transport);GO:0098655(cation transmembrane transport);GO:1990760(osmolarity-sensing cation channel activity);GO:1990760(osmolarity-sens…	NA	K21989	NA	transmembrane protein 63C [Source:HGNC Symbol;Acc:HGNC:23787]	protein_coding;retained_intron
ENSG00000126216	-0.181191	3.7078	-2.4173	0.0183448	chr13	112485011	112588205	-	TUBGCP3	ENST00000261965;ENST00000649778;ENST00000469302;ENST00000375669;ENST00000462580;ENST00000611152;ENST00000464139;ENST00000483532	GO:0000226(microtubule cytoskeleton organization);GO:0000278(mitotic cell cycle);GO:0000922(spindle pole);GO:0000923(equatorial microtubule organizing center);GO:0000930(gamma-tubulin complex);GO:0005198(structural molecule activity);GO:0005200(structural constituent of cytoskeleton);GO:0005515(protein binding);GO:0005737(cytoplasm);GO:0005813(centrosome);GO:0005814(centriole);GO:0005815(microtub…	NA	K16570	NA	tubulin gamma complex associated protein 3 [Source:HGNC Symbol;Acc:HGNC:18598]	protein_coding;nonsense_mediated_decay;processed_transcript
ENSG00000182712	-0.290516	3.56834	-2.41462	0.0184692	X	155061622	155071136	-	CMC4	ENST00000369484;ENST00000369479	GO:0005739(mitochondrion);GO:0005758(mitochondrial intermembrane space);GO:0005758(mitochondrial intermembrane space)	NA	NA	NA	C-X9-C motif containing 4 [Source:HGNC Symbol;Acc:HGNC:35428]	protein_coding
ENSG00000041515	-0.64273	1.26427	-2.41367	0.0185133	chr13	108596152	109207997	+	MYO16	ENST00000356711;ENST00000251041;ENST00000457511;ENST00000467639;ENST00000375857;ENST00000482793	GO:0000166(nucleotide binding);GO:0003774(motor activity);GO:0003779(actin binding);GO:0005515(protein binding);GO:0005524(ATP binding);GO:0005654(nucleoplasm);GO:0005737(cytoplasm);GO:0005829(cytosol);GO:0005886(plasma membrane);GO:0008285(negative regulation of cell population proliferation);GO:0014065(phosphatidylinositol 3-kinase signaling);GO:0016020(membrane);GO:0016459(myosin complex);GO:0…	NA	K17481	NA	myosin XVI [Source:HGNC Symbol;Acc:HGNC:29822]	protein_coding;processed_transcript;retained_intron
ENSG00000119686	-0.493499	4.64691	-2.42539	0.0179735	chr14	75578620	75663164	+	FLVCR2	ENST00000238667;ENST00000554496;ENST00000555385;ENST00000539311;ENST00000555058;ENST00000553341;ENST00000556241;ENST00000553587;ENST00000556856;ENST00000554580;ENST00000555027;ENST00000556409;ENST00000556745	GO:0005886(plasma membrane);GO:0015232(heme transporter activity);GO:0016020(membrane);GO:0016021(integral component of membrane);GO:0020037(heme binding);GO:0022857(transmembrane transporter activity);GO:0055085(transmembrane transport);GO:0097037(heme export);GO:0097037(heme export)	NA	K08220	NA	FLVCR heme transporter 2 [Source:HGNC Symbol;Acc:HGNC:20105]	protein_coding;processed_transcript;retained_intron
ENSG00000184381	-0.431738	3.80334	-2.41638	0.0183874	chr22	38111495	38214778	-	PLA2G6	ENST00000663895;ENST00000332509;ENST00000335539;ENST00000402064;ENST00000668499;ENST00000664587;ENST00000655142;ENST00000660610;ENST00000665987;ENST00000667521;ENST00000463287;ENST00000673413;ENST00000671093;ENST00000668949;ENST00000436218;ENST00000496409;ENST00000427114;ENST00000454670;ENST00000448094;ENST00000668208;ENST00000491986;ENST00000490473;ENST00000471636;ENST00000452794;ENST00000480154…	GO:0001934(positive regulation of protein phosphorylation);GO:0003847(1-alkyl-2-acetylglycerophosphocholine esterase activity);GO:0004622(lysophospholipase activity);GO:0004623(phospholipase A2 activity);GO:0005515(protein binding);GO:0005516(calmodulin binding);GO:0005615(extracellular space);GO:0005737(cytoplasm);GO:0005739(mitochondrion);GO:0005829(cytosol);GO:0005886(plasma membrane);GO:00066…	00564(Glycerophospholipid metabolism);00565(Ether lipid metabolism);00590(Arachidonic acid metabolism);00591(Linoleic acid metabolism);00592(alpha-Linolenic acid metabolism);04014(Ras signaling pathway);04270(Vascular smooth muscle contraction);04666(Fc gamma R-mediated phagocytosis);04750(Inflammatory mediator regulation of TRP channels);04750(Inflammatory mediator regulation of TRP channels)	NA	NA	phospholipase A2 group VI [Source:HGNC Symbol;Acc:HGNC:9039]	protein_coding;nonsense_mediated_decay;retained_intron;processed_transcript
ENSG00000111087	0.616354	0.411687	2.45463	0.0166883	chr12	57459785	57472268	+	GLI1	ENST00000228682;ENST00000532291;ENST00000543426;ENST00000546141;ENST00000528432;ENST00000530789;ENST00000528467;ENST00000527742	GO:0000976(transcription regulatory region sequence-specific DNA binding);GO:0000977(RNA polymerase II regulatory region sequence-specific DNA binding);GO:0000978(RNA polymerase II cis-regulatory region sequence-specific DNA binding);GO:0000981(DNA-binding transcription factor activity, RNA polymerase II-specific);GO:0001649(osteoblast differentiation);GO:0003676(nucleic acid binding);GO:0003677(…	04024(cAMP signaling pathway);04340(Hedgehog signaling pathway);05200(Pathways in cancer);05217(Basal cell carcinoma);05217(Basal cell carcinoma)	NA	NA	GLI family zinc finger 1 [Source:HGNC Symbol;Acc:HGNC:4317]	protein_coding;retained_intron
ENSG00000187240	-0.521387	0.279846	-2.46156	0.016396	chr11	103109410	103479863	+	DYNC2H1	ENST00000648198;ENST00000375735;ENST00000649323;ENST00000334267;ENST00000650373;ENST00000533027;ENST00000525306;ENST00000528670;ENST00000533197;ENST00000530547;ENST00000527252	GO:0000166(nucleotide binding);GO:0001822(kidney development);GO:0003774(motor activity);GO:0003777(microtubule motor activity);GO:0005524(ATP binding);GO:0005737(cytoplasm);GO:0005794(Golgi apparatus);GO:0005856(cytoskeleton);GO:0005868(cytoplasmic dynein complex);GO:0005874(microtubule);GO:0005886(plasma membrane);GO:0005929(cilium);GO:0005930(axoneme);GO:0007018(microtubule-based movement);GO:…	04145(Phagosome);04962(Vasopressin-regulated water reabsorption);05132(Salmonella infection);05132(Salmonella infection)	K10414	NA	dynein cytoplasmic 2 heavy chain 1 [Source:HGNC Symbol;Acc:HGNC:2962]	protein_coding;nonsense_mediated_decay;retained_intron
ENSG00000259250	0.354178	0.319389	2.45861	0.0165198	chr15	58587507	58591676	+	AC018904	ENST00000560594	NA	NA	NA	NA	novel transcript, antisense to ADAM10	lncRNA
ENSG00000140939	-0.415305	3.56686	-2.41145	0.0186174	chr16	67170154	67175735	+	NOL3	ENST00000565560;ENST00000563439;ENST00000268605;ENST00000568086;ENST00000564992;ENST00000564053;ENST00000565645;ENST00000568199;ENST00000566871;ENST00000568503;ENST00000563258;ENST00000568146;ENST00000564860	GO:0001666(response to hypoxia);GO:0001974(blood vessel remodeling);GO:0002931(response to ischemia);GO:0003723(RNA binding);GO:0005102(signaling receptor binding);GO:0005123(death receptor binding);GO:0005509(calcium ion binding);GO:0005515(protein binding);GO:0005634(nucleus);GO:0005730(nucleolus);GO:0005737(cytoplasm);GO:0005739(mitochondrion);GO:0005829(cytosol);GO:0006376(mRNA splice site se…	NA	NA	NA	nucleolar protein 3 [Source:HGNC Symbol;Acc:HGNC:7869]	protein_coding;retained_intron;processed_transcript
ENSG00000166192	-0.590714	0.460532	-2.44489	0.0171067	chr15	72114258	72140962	+	SENP8	ENST00000542035;ENST00000567794;ENST00000564863;ENST00000564082;ENST00000340912	GO:0005515(protein binding);GO:0005829(cytosol);GO:0006508(proteolysis);GO:0008233(peptidase activity);GO:0008234(cysteine-type peptidase activity);GO:0016579(protein deubiquitination);GO:0016787(hydrolase activity);GO:0019784(NEDD8-specific protease activity);GO:0043687(post-translational protein modification);GO:0043687(post-translational protein modification)	NA	K08597	EC:3.4.22.68	SUMO peptidase family member, NEDD8 specific [Source:HGNC Symbol;Acc:HGNC:22992]	protein_coding
ENSG00000179299	-0.75862	-0.158982	-2.49867	0.0149071	chr4	40749925	40811184	+	NSUN7	ENST00000316607;ENST00000381782;ENST00000473399;ENST00000463952;ENST00000469033;ENST00000423784;ENST00000478857	GO:0003723(RNA binding);GO:0008168(methyltransferase activity);GO:0016740(transferase activity);GO:0032259(methylation);GO:0032259(methylation)	NA	NA	NA	NOP2/Sun RNA methyltransferase family member 7 [Source:HGNC Symbol;Acc:HGNC:25857]	protein_coding;retained_intron;processed_transcript
ENSG00000161640	-0.586984	-0.480727	-2.53578	0.0135416	chr19	49948985	49961172	-	SIGLEC11	ENST00000447370;ENST00000426971;ENST00000426296	GO:0005886(plasma membrane);GO:0007155(cell adhesion);GO:0016020(membrane);GO:0016021(integral component of membrane);GO:0019902(phosphatase binding);GO:0030246(carbohydrate binding);GO:0033691(sialic acid binding);GO:0033691(sialic acid binding)	NA	K06750	NA	sialic acid binding Ig like lectin 11 [Source:HGNC Symbol;Acc:HGNC:15622]	protein_coding;nonsense_mediated_decay
ENSG00000146729	-0.328211	2.56466	-2.39515	0.0193955	chr7	55951793	56000181	+	NIPSNAP2	ENST00000446692;ENST00000446778;ENST00000322090;ENST00000470036;ENST00000456204;ENST00000437587;ENST00000487370;ENST00000472404;ENST00000497279;ENST00000415967;ENST00000464772	GO:0005515(protein binding);GO:0005737(cytoplasm);GO:0005739(mitochondrion);GO:0005741(mitochondrial outer membrane);GO:0006119(oxidative phosphorylation);GO:0007005(mitochondrion organization);GO:0016020(membrane);GO:1901843(positive regulation of high voltage-gated calcium channel activity);GO:1901843(positive regulation of high voltage-gated calcium channel activity)	NA	NA	NA	nipsnap homolog 2 [Source:HGNC Symbol;Acc:HGNC:4179]	protein_coding;retained_intron;nonsense_mediated_decay;processed_transcript
ENSG00000266258	0.567613	1.71625	2.39682	0.0193147	chr18	70335439	70352459	+	LINC01909	ENST00000584919;ENST00000583247	NA	NA	NA	NA	long intergenic non-protein coding RNA 1909 [Source:HGNC Symbol;Acc:HGNC:52728]	lncRNA
ENSG00000144476	0.774426	1.78099	2.39564	0.0193718	chr2	236567787	236582354	+	ACKR3	ENST00000447924;ENST00000272928	GO:0001525(angiogenesis);GO:0001570(vasculogenesis);GO:0004930(G protein-coupled receptor activity);GO:0005044(scavenger receptor activity);GO:0005515(protein binding);GO:0005634(nucleus);GO:0005737(cytoplasm);GO:0005768(endosome);GO:0005769(early endosome);GO:0005886(plasma membrane);GO:0005905(clathrin-coated pit);GO:0006935(chemotaxis);GO:0006955(immune response);GO:0007155(cell adhesion);GO:0…	04060(Cytokine-cytokine receptor interaction);04060(Cytokine-cytokine receptor interaction)	K04304	NA	atypical chemokine receptor 3 [Source:HGNC Symbol;Acc:HGNC:23692]	protein_coding
ENSG00000141026	0.38647	3.7194	2.40763	0.0187971	chr17	17476994	17493221	+	MED9	ENST00000580462;ENST00000268711;ENST00000585041;ENST00000581315;ENST00000624097	GO:0003712(transcription coregulator activity);GO:0005515(protein binding);GO:0005634(nucleus);GO:0006357(regulation of transcription by RNA polymerase II);GO:0016592(mediator complex);GO:0016592(mediator complex)	NA	K15149	NA	mediator complex subunit 9 [Source:HGNC Symbol;Acc:HGNC:25487]	protein_coding;processed_transcript;nonsense_mediated_decay;TEC
ENSG00000172943	-0.300992	4.83642	-2.41731	0.0183441	X	53936676	54045249	-	PHF8	ENST00000357988;ENST00000338154;ENST00000338946;ENST00000396282;ENST00000470103;ENST00000443302;ENST00000322659;ENST00000494928;ENST00000413386;ENST00000448003;ENST00000490635;ENST00000425862;ENST00000437224;ENST00000415025;ENST00000453905;ENST00000433120;ENST00000445025;ENST00000462182	GO:0000082(G1/S transition of mitotic cell cycle);GO:0003682(chromatin binding);GO:0005506(iron ion binding);GO:0005515(protein binding);GO:0005634(nucleus);GO:0005654(nucleoplasm);GO:0005730(nucleolus);GO:0006325(chromatin organization);GO:0007049(cell cycle);GO:0007420(brain development);GO:0008270(zinc ion binding);GO:0016491(oxidoreductase activity);GO:0016706(2-oxoglutarate-dependent dioxyge…	NA	K19415	EC:1.14.11.27	PHD finger protein 8 [Source:HGNC Symbol;Acc:HGNC:20672]	protein_coding;retained_intron;nonsense_mediated_decay;processed_transcript
ENSG00000150722	-0.954805	1.12858	-2.40727	0.0188141	chr2	181954241	182130018	+	PPP1R1C	ENST00000495820;ENST00000486067;ENST00000475249;ENST00000464264;ENST00000490645;ENST00000465612;ENST00000409137;ENST00000280295;ENST00000409702;ENST00000479855;ENST00000461410;ENST00000494189	GO:0004864(protein phosphatase inhibitor activity);GO:0005515(protein binding);GO:0005737(cytoplasm);GO:0007049(cell cycle);GO:0007165(signal transduction);GO:0032515(negative regulation of phosphoprotein phosphatase activity);GO:0035556(intracellular signal transduction);GO:0051301(cell division);GO:0051301(cell division)	NA	K17549	NA	protein phosphatase 1 regulatory inhibitor subunit 1C [Source:HGNC Symbol;Acc:HGNC:14940]	processed_transcript;protein_coding;retained_intron
ENSG00000139269	0.664806	6.28983	2.41357	0.0185181	chr12	57452323	57459280	+	INHBE	ENST00000551553;ENST00000547970;ENST00000266646;ENST00000553033	GO:0005125(cytokine activity);GO:0005179(hormone activity);GO:0005576(extracellular region);GO:0005615(extracellular space);GO:0007165(signal transduction);GO:0008083(growth factor activity);GO:0010862(positive regulation of pathway-restricted SMAD protein phosphorylation);GO:0060395(SMAD protein signal transduction);GO:0062023(collagen-containing extracellular matrix);GO:0062023(collagen-contain…	04060(Cytokine-cytokine receptor interaction);04350(TGF-beta signaling pathway);04550(Signaling pathways regulating pluripotency of stem cells);04550(Signaling pathways regulating pluripotency of stem cells)	K22689	NA	inhibin subunit beta E [Source:HGNC Symbol;Acc:HGNC:24029]	processed_transcript;protein_coding
ENSG00000065054	-0.254162	7.39314	-2.40855	0.0187536	chr16	2025356	2039026	+	SLC9A3R2	ENST00000567504;ENST00000424542;ENST00000432365;ENST00000563587;ENST00000561844;ENST00000565086;ENST00000565855;ENST00000566198;ENST00000564033	GO:0005102(signaling receptor binding);GO:0005515(protein binding);GO:0005634(nucleus);GO:0005886(plasma membrane);GO:0005925(focal adhesion);GO:0008013(beta-catenin binding);GO:0008022(protein C-terminus binding);GO:0012505(endomembrane system);GO:0016020(membrane);GO:0016324(apical plasma membrane);GO:0019902(phosphatase binding);GO:0031799(type 2 metabotropic glutamate receptor binding);GO:003…	04960(Aldosterone-regulated sodium reabsorption);04960(Aldosterone-regulated sodium reabsorption)	K13358	NA	SLC9A3 regulator 2 [Source:HGNC Symbol;Acc:HGNC:11076]	protein_coding;processed_transcript;retained_intron
ENSG00000047597	0.608191	0.208927	2.45689	0.0165921	X	37685791	37732130	+	XK	ENST00000378616	GO:0005215(transporter activity);GO:0005515(protein binding);GO:0005886(plasma membrane);GO:0006865(amino acid transport);GO:0006874(cellular calcium ion homeostasis);GO:0008361(regulation of cell size);GO:0010961(cellular magnesium ion homeostasis);GO:0016020(membrane);GO:0016021(integral component of membrane);GO:0031133(regulation of axon diameter);GO:0042552(myelination);GO:0048741(skeletal m…	NA	K19522	NA	X-linked Kx blood group [Source:HGNC Symbol;Acc:HGNC:12811]	protein_coding
ENSG00000260802	-1.38793	2.48898	-2.38713	0.0197895	X	111511662	111522399	+	SERTM2	ENST00000569275;ENST00000563467	GO:0016020(membrane);GO:0016021(integral component of membrane);GO:0016021(integral component of membrane)	NA	NA	NA	serine rich and transmembrane domain containing 2 [Source:HGNC Symbol;Acc:HGNC:48576]	protein_coding;processed_transcript
ENSG00000179041	0.532395	3.21383	2.39393	0.0194551	chr8	66429014	66430733	+	RRS1	ENST00000320270	GO:0000027(ribosomal large subunit assembly);GO:0000055(ribosomal large subunit export from nucleus);GO:0000447(endonucleolytic cleavage in ITS1 to separate SSU-rRNA from 5.8S rRNA and LSU-rRNA from tricistronic rRNA transcript (SSU-rRNA, 5.8S rRNA, LSU-rRNA));GO:0000794(condensed nuclear chromosome);GO:0001650(fibrillar center);GO:0002244(hematopoietic progenitor cell differentiation);GO:0003723…	NA	K14852	NA	ribosome biogenesis regulator 1 homolog [Source:HGNC Symbol;Acc:HGNC:17083]	protein_coding
ENSG00000165568	0.911579	-1.46417	2.72232	0.00824212	chr10	4786629	4848062	+	AKR1E2	ENST00000533295;ENST00000462718;ENST00000474119;ENST00000298375;ENST00000463345;ENST00000525281;ENST00000525627;ENST00000532248;ENST00000334019;ENST00000345253;ENST00000441590;ENST00000525572;ENST00000487985	GO:0004032(alditol:NADP+ 1-oxidoreductase activity);GO:0005654(nucleoplasm);GO:0005737(cytoplasm);GO:0005794(Golgi apparatus);GO:0005829(cytosol);GO:0008106(alcohol dehydrogenase (NADP+) activity);GO:0016491(oxidoreductase activity);GO:0050571(1,5-anhydro-D-fructose reductase activity);GO:0055114(oxidation-reduction process);GO:0055114(oxidation-reduction process)	NA	K13981	EC:1.1.1.263	aldo-keto reductase family 1 member E2 [Source:HGNC Symbol;Acc:HGNC:23437]	protein_coding;processed_transcript;nonsense_mediated_decay
ENSG00000118946	0.912542	0.128849	2.46285	0.0163418	chr13	57631744	57729311	+	PCDH17	ENST00000377918;ENST00000484979;ENST00000612954;ENST00000615375	GO:0005509(calcium ion binding);GO:0005515(protein binding);GO:0005886(plasma membrane);GO:0005887(integral component of plasma membrane);GO:0007155(cell adhesion);GO:0007156(homophilic cell adhesion via plasma membrane adhesion molecules);GO:0016020(membrane);GO:0016021(integral component of membrane);GO:0030534(adult behavior);GO:0050805(negative regulation of synaptic transmission);GO:0098978(…	NA	K16499	NA	protocadherin 17 [Source:HGNC Symbol;Acc:HGNC:14267]	protein_coding;nonsense_mediated_decay
ENSG00000068885	-0.316831	3.76353	-2.40135	0.0190964	chr3	160256986	160399544	-	IFT80	ENST00000326448;ENST00000483465;ENST00000496589;ENST00000487943;ENST00000478278;ENST00000463240;ENST00000483325;ENST00000472555;ENST00000461213;ENST00000478460;ENST00000484963;ENST00000465537;ENST00000472773;ENST00000475677;ENST00000498409;ENST00000468218;ENST00000486856;ENST00000478370;ENST00000477495;ENST00000482317;ENST00000465972;ENST00000489004;ENST00000468327;ENST00000478536;ENST00000498145…	GO:0001649(osteoblast differentiation);GO:0002062(chondrocyte differentiation);GO:0005515(protein binding);GO:0005737(cytoplasm);GO:0005813(centrosome);GO:0005856(cytoskeleton);GO:0005929(cilium);GO:0007224(smoothened signaling pathway);GO:0030992(intraciliary transport particle B);GO:0035735(intraciliary transport involved in cilium assembly);GO:0042995(cell projection);GO:0050680(negative regul…	NA	K19678	NA	intraflagellar transport 80 [Source:HGNC Symbol;Acc:HGNC:29262]	protein_coding;retained_intron;processed_transcript;nonsense_mediated_decay
ENSG00000161653	-0.424401	5.21302	-2.41073	0.0186511	chr17	44004622	44009068	+	NAGS	ENST00000293404;ENST00000589767;ENST00000592915	GO:0000050(urea cycle);GO:0004042(acetyl-CoA:L-glutamate N-acetyltransferase activity);GO:0005739(mitochondrion);GO:0005759(mitochondrial matrix);GO:0006526(arginine biosynthetic process);GO:0006536(glutamate metabolic process);GO:0016310(phosphorylation);GO:0016740(transferase activity);GO:0016746(transferase activity, transferring acyl groups);GO:0034618(arginine binding);GO:0103045(methione N-…	00220(Arginine biosynthesis);00220(Arginine biosynthesis)	K11067	EC:2.3.1.1	N-acetylglutamate synthase [Source:HGNC Symbol;Acc:HGNC:17996]	protein_coding;retained_intron
ENSG00000115109	-0.271022	5.77158	-2.40911	0.0187274	chr2	120013077	120179119	+	EPB41L5	ENST00000443902;ENST00000263713;ENST00000331393;ENST00000443124;ENST00000452780;ENST00000466241;ENST00000489017;ENST00000461128;ENST00000495030;ENST00000488691	GO:0000904(cell morphogenesis involved in differentiation);GO:0001701(in utero embryonic development);GO:0001756(somitogenesis);GO:0001837(epithelial to mesenchymal transition);GO:0001839(neural plate morphogenesis);GO:0001954(positive regulation of cell-matrix adhesion);GO:0003382(epithelial cell morphogenesis);GO:0003383(apical constriction);GO:0005654(nucleoplasm);GO:0005737(cytoplasm);GO:0005…	NA	NA	NA	erythrocyte membrane protein band 4.1 like 5 [Source:HGNC Symbol;Acc:HGNC:19819]	protein_coding;retained_intron;processed_transcript
ENSG00000115524	-0.17302	7.40792	-2.40136	0.0190959	chr2	197388515	197435079	-	SF3B1	ENST00000652738;ENST00000652026;ENST00000335508;ENST00000470268;ENST00000479532;ENST00000424674;ENST00000496458;ENST00000462613;ENST00000468925;ENST00000482158;ENST00000409915;ENST00000414963;ENST00000487698;ENST00000414174	GO:0000245(spliceosomal complex assembly);GO:0000375(RNA splicing, via transesterification reactions);GO:0000398(mRNA splicing, via spliceosome);GO:0003723(RNA binding);GO:0003729(mRNA binding);GO:0005515(protein binding);GO:0005634(nucleus);GO:0005654(nucleoplasm);GO:0005681(spliceosomal complex);GO:0005686(U2 snRNP);GO:0005689(U12-type spliceosomal complex);GO:0006397(mRNA processing);GO:000838…	03040(Spliceosome);03040(Spliceosome)	K12828	NA	splicing factor 3b subunit 1 [Source:HGNC Symbol;Acc:HGNC:10768]	nonsense_mediated_decay;protein_coding;retained_intron;processed_transcript
ENSG00000004777	-0.491406	2.18271	-2.37941	0.0201749	chr19	35774532	35788822	+	ARHGAP33	ENST00000589133;ENST00000378944;ENST00000590893;ENST00000314737;ENST00000007510;ENST00000221905;ENST00000601474;ENST00000588248;ENST00000591438;ENST00000586918;ENST00000587447;ENST00000593034;ENST00000587984	GO:0005096(GTPase activator activity);GO:0005515(protein binding);GO:0005737(cytoplasm);GO:0005829(cytosol);GO:0005886(plasma membrane);GO:0007165(signal transduction);GO:0007264(small GTPase mediated signal transduction);GO:0009636(response to toxic substance);GO:0015031(protein transport);GO:0019901(protein kinase binding);GO:0032991(protein-containing complex);GO:0035091(phosphatidylinositol b…	NA	K17933	NA	Rho GTPase activating protein 33 [Source:HGNC Symbol;Acc:HGNC:23085]	processed_transcript;protein_coding;nonsense_mediated_decay;retained_intron
ENSG00000078237	0.532844	2.14498	2.37938	0.0201767	chr12	4307763	4360028	+	TIGAR	ENST00000635110;ENST00000179259;ENST00000539671;ENST00000537251	GO:0002931(response to ischemia);GO:0003824(catalytic activity);GO:0004083(bisphosphoglycerate 2-phosphatase activity);GO:0004331(fructose-2,6-bisphosphate 2-phosphatase activity);GO:0005515(protein binding);GO:0005622(intracellular);GO:0005634(nucleus);GO:0005737(cytoplasm);GO:0005739(mitochondrion);GO:0005741(mitochondrial outer membrane);GO:0005829(cytosol);GO:0006003(fructose 2,6-bisphosphate…	00051(Fructose and mannose metabolism);05230(Central carbon metabolism in cancer);05230(Central carbon metabolism in cancer)	K14634	EC:3.1.3.46	TP53 induced glycolysis regulatory phosphatase [Source:HGNC Symbol;Acc:HGNC:1185]	protein_coding;processed_transcript
ENSG00000218819	-0.810479	1.04947	-2.3963	0.0193401	chr2	21123968	21144368	+	TDRD15	ENST00000405799;ENST00000622654	NA	NA	K18405	NA	tudor domain containing 15 [Source:HGNC Symbol;Acc:HGNC:45037]	protein_coding
ENSG00000133935	-0.442042	5.67585	-2.40562	0.0188925	chr14	75649791	75660876	-	ERG28	ENST00000256319	GO:0003674(molecular_function);GO:0005515(protein binding);GO:0005783(endoplasmic reticulum);GO:0005789(endoplasmic reticulum membrane);GO:0006629(lipid metabolic process);GO:0006694(steroid biosynthetic process);GO:0008150(biological_process);GO:0008202(steroid metabolic process);GO:0016020(membrane);GO:0016021(integral component of membrane);GO:0016126(sterol biosynthetic process);GO:0030133(tr…	NA	NA	NA	ergosterol biosynthesis 28 homolog [Source:HGNC Symbol;Acc:HGNC:1187]	protein_coding
ENSG00000172115	0.362007	6.06398	2.40417	0.0189616	chr7	25118656	25125260	-	CYCS	ENST00000305786;ENST00000409409;ENST00000409764;ENST00000413447	GO:0000159(protein phosphatase type 2A complex);GO:0004722(protein serine/threonine phosphatase activity);GO:0005515(protein binding);GO:0005634(nucleus);GO:0005739(mitochondrion);GO:0005743(mitochondrial inner membrane);GO:0005758(mitochondrial intermembrane space);GO:0005829(cytosol);GO:0006122(mitochondrial electron transport, ubiquinol to cytochrome c);GO:0006123(mitochondrial electron transp…	01524(Platinum drug resistance);04115(p53 signaling pathway);04210(Apoptosis);04215(Apoptosis - multiple species);04932(Non-alcoholic fatty liver disease (NAFLD));05010(Alzheimer disease);05012(Parkinson disease);05014(Amyotrophic lateral sclerosis (ALS));05016(Huntington disease);05134(Legionellosis);05145(Toxoplasmosis);05152(Tuberculosis);05160(Hepatitis C);05161(Hepatitis B);05162(Measles);05…	K08738	NA	cytochrome c, somatic [Source:HGNC Symbol;Acc:HGNC:19986]	protein_coding
ENSG00000130005	-0.39776	7.33159	-2.39843	0.0192367	chr19	1397026	1401570	-	GAMT	ENST00000252288;ENST00000640762;ENST00000640164;ENST00000447102;ENST00000591788	GO:0005515(protein binding);GO:0005634(nucleus);GO:0005737(cytoplasm);GO:0005829(cytosol);GO:0006600(creatine metabolic process);GO:0006601(creatine biosynthetic process);GO:0006936(muscle contraction);GO:0007283(spermatogenesis);GO:0008168(methyltransferase activity);GO:0008757(S-adenosylmethionine-dependent methyltransferase activity);GO:0009887(animal organ morphogenesis);GO:0016740(transferas…	00260(Glycine, serine and threonine metabolism);00330(Arginine and proline metabolism);00330(Arginine and proline metabolism)	NA	NA	guanidinoacetate N-methyltransferase [Source:HGNC Symbol;Acc:HGNC:4136]	protein_coding;retained_intron
ENSG00000132837	-0.582636	5.87618	-2.40398	0.0189707	chr5	78997564	79236038	-	DMGDH	ENST00000255189;ENST00000523732;ENST00000518477;ENST00000517853;ENST00000523201;ENST00000521052;ENST00000524206;ENST00000520388;ENST00000518707;ENST00000520855	GO:0003723(RNA binding);GO:0005515(protein binding);GO:0005737(cytoplasm);GO:0005739(mitochondrion);GO:0005759(mitochondrial matrix);GO:0006579(amino-acid betaine catabolic process);GO:0009055(electron transfer activity);GO:0016491(oxidoreductase activity);GO:0019695(choline metabolic process);GO:0022900(electron transport chain);GO:0042426(choline catabolic process);GO:0047865(dimethylglycine de…	00260(Glycine, serine and threonine metabolism);00260(Glycine, serine and threonine metabolism)	K00315	EC:1.5.8.4	dimethylglycine dehydrogenase [Source:HGNC Symbol;Acc:HGNC:24475]	protein_coding;nonsense_mediated_decay;processed_transcript
ENSG00000161904	0.262456	4.65601	2.40298	0.019018	chr6	33771202	33789130	-	LEMD2	ENST00000506578;ENST00000293760;ENST00000511171;ENST00000614475;ENST00000421671;ENST00000508327;ENST00000510598;ENST00000504692;ENST00000502643;ENST00000513832;ENST00000442696;ENST00000512368;ENST00000513701;ENST00000514636	GO:0000785(chromatin);GO:0005515(protein binding);GO:0005634(nucleus);GO:0005635(nuclear envelope);GO:0005637(nuclear inner membrane);GO:0005639(integral component of nuclear inner membrane);GO:0005783(endoplasmic reticulum);GO:0006998(nuclear envelope organization);GO:0016020(membrane);GO:0016021(integral component of membrane);GO:0022008(neurogenesis);GO:0030514(negative regulation of BMP signa…	NA	NA	NA	LEM domain nuclear envelope protein 2 [Source:HGNC Symbol;Acc:HGNC:21244]	protein_coding;retained_intron;nonsense_mediated_decay;processed_transcript
ENSG00000251015	1.59396	-3.16695	3.2856	0.0016165	chr13	45418162	45420371	+	SLC25A30-AS1	ENST00000506633	NA	NA	NA	NA	SLC25A30 antisense RNA 1 [Source:HGNC Symbol;Acc:HGNC:42795]	lncRNA
ENSG00000180616	0.491204	0.677352	2.40927	0.0187196	chr17	73165010	73176633	+	SSTR2	ENST00000357585;ENST00000579323	GO:0004930(G protein-coupled receptor activity);GO:0004994(somatostatin receptor activity);GO:0005515(protein binding);GO:0005737(cytoplasm);GO:0005829(cytosol);GO:0005886(plasma membrane);GO:0005887(integral component of plasma membrane);GO:0006937(regulation of muscle contraction);GO:0007165(signal transduction);GO:0007186(G protein-coupled receptor signaling pathway);GO:0007187(G protein-coupl…	04024(cAMP signaling pathway);04080(Neuroactive ligand-receptor interaction);04971(Gastric acid secretion);04971(Gastric acid secretion)	K04218	NA	somatostatin receptor 2 [Source:HGNC Symbol;Acc:HGNC:11331]	protein_coding;processed_transcript
ENSG00000182107	-0.43238	3.32814	-2.38587	0.0198517	chr14	61277370	61281476	-	TMEM30B	ENST00000555868;ENST00000557163;ENST00000554497	GO:0005515(protein binding);GO:0005783(endoplasmic reticulum);GO:0005794(Golgi apparatus);GO:0005886(plasma membrane);GO:0006869(lipid transport);GO:0015247(aminophospholipid flippase activity);GO:0015917(aminophospholipid transport);GO:0016020(membrane);GO:0016021(integral component of membrane);GO:0045332(phospholipid translocation);GO:0070863(positive regulation of protein exit from endoplasmi…	NA	NA	NA	transmembrane protein 30B [Source:HGNC Symbol;Acc:HGNC:27254]	protein_coding;processed_transcript
ENSG00000104537	-0.657172	2.4797	-2.37556	0.0203699	chr8	123680794	123737402	-	ANXA13	ENST00000419625;ENST00000262219;ENST00000520519;ENST00000523822;ENST00000520591;ENST00000519045	GO:0001786(phosphatidylserine binding);GO:0005509(calcium ion binding);GO:0005544(calcium-dependent phospholipid binding);GO:0005615(extracellular space);GO:0005654(nucleoplasm);GO:0005737(cytoplasm);GO:0005886(plasma membrane);GO:0016020(membrane);GO:0016324(apical plasma membrane);GO:0019898(extrinsic component of membrane);GO:0030154(cell differentiation);GO:0031410(cytoplasmic vesicle);GO:007…	NA	NA	NA	annexin A13 [Source:HGNC Symbol;Acc:HGNC:536]	protein_coding;retained_intron;processed_transcript
ENSG00000261366	-1.02159	-2.37088	-2.94519	0.00442521	chr6	95575183	95577450	-	MANEA-DT	ENST00000564541	NA	NA	NA	NA	MANEA divergent transcript [Source:HGNC Symbol;Acc:HGNC:43732]	lncRNA
ENSG00000248671	0.542136	-0.01276	2.45615	0.0166238	chr11	71673885	71818238	-	ALG1L9P	ENST00000664227;ENST00000657407;ENST00000665956;ENST00000511954;ENST00000524714;ENST00000670269;ENST00000661578;ENST00000525473;ENST00000508969	NA	NA	NA	NA	ALG1 like 9, pseudogene [Source:NCBI gene (formerly Entrezgene);Acc:285407]	lncRNA
ENSG00000166801	-0.261342	4.86371	-2.39919	0.0192001	chr11	59142748	59155039	+	FAM111A	ENST00000528737;ENST00000420244;ENST00000676459;ENST00000532790;ENST00000675163;ENST00000531676;ENST00000675806;ENST00000529985;ENST00000676340;ENST00000674617;ENST00000527629;ENST00000361723;ENST00000531408;ENST00000529358;ENST00000533703;ENST00000531147	GO:0000785(chromatin);GO:0001650(fibrillar center);GO:0005515(protein binding);GO:0005634(nucleus);GO:0005654(nucleoplasm);GO:0005737(cytoplasm);GO:0006260(DNA replication);GO:0016032(viral process);GO:0045071(negative regulation of viral genome replication);GO:0051607(defense response to virus);GO:0051607(defense response to virus)	NA	NA	NA	family with sequence similarity 111 member A [Source:HGNC Symbol;Acc:HGNC:24725]	protein_coding;retained_intron
ENSG00000169508	0.645298	-0.0497143	2.45949	0.0164828	chr13	99294539	99307399	-	GPR183	ENST00000376414	GO:0002250(adaptive immune response);GO:0002312(B cell activation involved in immune response);GO:0002313(mature B cell differentiation involved in immune response);GO:0002376(immune system process);GO:0002407(dendritic cell chemotaxis);GO:0004930(G protein-coupled receptor activity);GO:0005886(plasma membrane);GO:0005887(integral component of plasma membrane);GO:0006955(immune response);GO:00069…	NA	K04305	NA	G protein-coupled receptor 183 [Source:HGNC Symbol;Acc:HGNC:3128]	protein_coding
ENSG00000095574	-0.185232	3.79074	-2.38807	0.0197429	chr10	122990807	123008795	-	IKZF5	ENST00000368886;ENST00000617859;ENST00000496605;ENST00000469821;ENST00000479103	GO:0000122(negative regulation of transcription by RNA polymerase II);GO:0000976(transcription regulatory region sequence-specific DNA binding);GO:0000977(RNA polymerase II regulatory region sequence-specific DNA binding);GO:0001227(DNA-binding transcription repressor activity, RNA polymerase II-specific);GO:0003676(nucleic acid binding);GO:0003677(DNA binding);GO:0003700(DNA-binding transcriptio…	NA	K09220	NA	IKAROS family zinc finger 5 [Source:HGNC Symbol;Acc:HGNC:14283]	protein_coding;processed_transcript
ENSG00000270629	-0.989972	2.34832	-2.36984	0.0206624	chr1	148531385	148679742	-	NBPF14	ENST00000614999;ENST00000619423;ENST00000621066;ENST00000581201;ENST00000611826;ENST00000614329;ENST00000616120;ENST00000621070;ENST00000620240;ENST00000606877	NA	NA	NA	NA	NBPF member 14 [Source:HGNC Symbol;Acc:HGNC:25232]	protein_coding
ENSG00000109991	-0.897601	0.504725	-2.40938	0.0187145	chr11	57338352	57372396	+	P2RX3	ENST00000263314;ENST00000533436;ENST00000616487;ENST00000534820	GO:0000166(nucleotide binding);GO:0001614(purinergic nucleotide receptor activity);GO:0001666(response to hypoxia);GO:0004931(extracellularly ATP-gated cation channel activity);GO:0005216(ion channel activity);GO:0005524(ATP binding);GO:0005639(integral component of nuclear inner membrane);GO:0005791(rough endoplasmic reticulum);GO:0005794(Golgi apparatus);GO:0005886(plasma membrane);GO:0005887(i…	04020(Calcium signaling pathway);04080(Neuroactive ligand-receptor interaction);04742(Taste transduction);04742(Taste transduction)	K05217	NA	purinergic receptor P2X 3 [Source:HGNC Symbol;Acc:HGNC:8534]	protein_coding;processed_transcript;nonsense_mediated_decay
ENSG00000090512	-0.956389	5.32857	-2.39381	0.0194612	chr3	186635969	186653141	+	FETUB	ENST00000431018;ENST00000450521;ENST00000382134;ENST00000435961;ENST00000265029;ENST00000420570;ENST00000488561;ENST00000382136	GO:0003674(molecular_function);GO:0004857(enzyme inhibitor activity);GO:0004866(endopeptidase inhibitor activity);GO:0004869(cysteine-type endopeptidase inhibitor activity);GO:0005515(protein binding);GO:0005576(extracellular region);GO:0005615(extracellular space);GO:0007338(single fertilization);GO:0007339(binding of sperm to zona pellucida);GO:0008150(biological_process);GO:0008191(metalloendo…	NA	NA	NA	fetuin B [Source:HGNC Symbol;Acc:HGNC:3658]	protein_coding;nonsense_mediated_decay;processed_transcript
ENSG00000175591	2.9068	-1.05704	2.68308	0.00916644	chr11	73218281	73242427	+	P2RY2	ENST00000393597;ENST00000311131;ENST00000393596	GO:0004930(G protein-coupled receptor activity);GO:0005886(plasma membrane);GO:0005887(integral component of plasma membrane);GO:0006873(cellular ion homeostasis);GO:0007165(signal transduction);GO:0007186(G protein-coupled receptor signaling pathway);GO:0007200(phospholipase C-activating G protein-coupled receptor signaling pathway);GO:0016020(membrane);GO:0016021(integral component of membrane)…	04080(Neuroactive ligand-receptor interaction);04750(Inflammatory mediator regulation of TRP channels);04750(Inflammatory mediator regulation of TRP channels)	K04269	NA	purinergic receptor P2Y2 [Source:HGNC Symbol;Acc:HGNC:8541]	protein_coding
ENSG00000158859	0.918408	1.95681	2.36458	0.0209347	chr1	161184302	161199054	-	ADAMTS4	ENST00000367996;ENST00000478394;ENST00000367995	GO:0001501(skeletal system development);GO:0002020(protease binding);GO:0004222(metalloendopeptidase activity);GO:0005515(protein binding);GO:0005576(extracellular region);GO:0005615(extracellular space);GO:0006508(proteolysis);GO:0008233(peptidase activity);GO:0008237(metallopeptidase activity);GO:0016020(membrane);GO:0016021(integral component of membrane);GO:0016607(nuclear speck);GO:0016787(h…	NA	K07764	EC:3.4.24.82	ADAM metallopeptidase with thrombospondin type 1 motif 4 [Source:HGNC Symbol;Acc:HGNC:220]	protein_coding;processed_transcript
ENSG00000245573	-0.557356	0.831132	-2.38772	0.0197601	chr11	27506830	27698231	+	BDNF-AS	ENST00000651518;ENST00000666532;ENST00000652063;ENST00000650864;ENST00000530686;ENST00000652636;ENST00000652663;ENST00000651944;ENST00000651193;ENST00000652516;ENST00000650954;ENST00000501663;ENST00000650815;ENST00000650855;ENST00000651152;ENST00000651635;ENST00000651707;ENST00000651742;ENST00000651796;ENST00000652754;ENST00000502161;ENST00000650862;ENST00000650880;ENST00000651103;ENST00000651238…	NA	NA	NA	NA	BDNF antisense RNA [Source:HGNC Symbol;Acc:HGNC:20608]	lncRNA;retained_intron
ENSG00000151304	0.348935	0.809895	2.38762	0.019765	chr5	121961975	122075570	+	SRFBP1	ENST00000339397;ENST00000504881	GO:0003723(RNA binding);GO:0005634(nucleus);GO:0005737(cytoplasm);GO:0030490(maturation of SSU-rRNA);GO:0030686(90S preribosome);GO:0048471(perinuclear region of cytoplasm);GO:0048471(perinuclear region of cytoplasm)	NA	NA	NA	serum response factor binding protein 1 [Source:HGNC Symbol;Acc:HGNC:26333]	protein_coding;processed_transcript
ENSG00000164125	0.580408	1.69405	2.36428	0.0209502	chr4	158124474	158173050	-	GASK1B	ENST00000585682;ENST00000296530;ENST00000393807;ENST00000590648;ENST00000592586;ENST00000593260;ENST00000589306;ENST00000592057;ENST00000587787	GO:0000139(Golgi membrane);GO:0005794(Golgi apparatus);GO:0016020(membrane);GO:0016021(integral component of membrane);GO:0016021(integral component of membrane)	NA	NA	NA	golgi associated kinase 1B [Source:HGNC Symbol;Acc:HGNC:25312]	protein_coding;processed_transcript
ENSG00000237975	-1.02458	-0.642082	-2.51597	0.014256	chr1	152168125	152445456	+	FLG-AS1	ENST00000593011;ENST00000655109;ENST00000630125;ENST00000669062;ENST00000664213;ENST00000669830;ENST00000653548;ENST00000420707;ENST00000659844;ENST00000666686;ENST00000382265;ENST00000665223;ENST00000392688;ENST00000658099;ENST00000629331;ENST00000445097;ENST00000628475;ENST00000411804	NA	NA	NA	NA	FLG antisense RNA 1 [Source:HGNC Symbol;Acc:HGNC:27913]	lncRNA
ENSG00000138115	-0.682263	8.81429	-2.37225	0.0205386	chr10	95036772	95069497	-	CYP2C8	ENST00000371270;ENST00000535898;ENST00000539050;ENST00000623108;ENST00000527420;ENST00000490994;ENST00000526814;ENST00000527953;ENST00000533320;ENST00000525991;ENST00000531714;ENST00000479946;ENST00000628935	GO:0002933(lipid hydroxylation);GO:0004497(monooxygenase activity);GO:0005506(iron ion binding);GO:0005737(cytoplasm);GO:0005783(endoplasmic reticulum);GO:0005789(endoplasmic reticulum membrane);GO:0006082(organic acid metabolic process);GO:0006629(lipid metabolic process);GO:0006805(xenobiotic metabolic process);GO:0008202(steroid metabolic process);GO:0008210(estrogen metabolic process);GO:0008…	00590(Arachidonic acid metabolism);00591(Linoleic acid metabolism);00830(Retinol metabolism);00982(Drug metabolism - cytochrome P450);04726(Serotonergic synapse);05204(Chemical carcinogenesis);05204(Chemical carcinogenesis)	K17718	EC:1.14.14.1	cytochrome P450 family 2 subfamily C member 8 [Source:HGNC Symbol;Acc:HGNC:2622]	protein_coding;nonsense_mediated_decay;retained_intron
ENSG00000154262	-0.466185	5.63168	-2.38555	0.0198676	chr17	69078702	69141895	-	ABCA6	ENST00000284425;ENST00000446604;ENST00000589482;ENST00000590311;ENST00000589803;ENST00000592493;ENST00000590645	GO:0000166(nucleotide binding);GO:0005319(lipid transporter activity);GO:0005524(ATP binding);GO:0005654(nucleoplasm);GO:0005886(plasma membrane);GO:0006869(lipid transport);GO:0016020(membrane);GO:0016021(integral component of membrane);GO:0016887(ATPase activity);GO:0042626(ATPase-coupled transmembrane transporter activity);GO:0043231(intracellular membrane-bounded organelle);GO:0055085(transme…	02010(ABC transporters);02010(ABC transporters)	K05649	NA	ATP binding cassette subfamily A member 6 [Source:HGNC Symbol;Acc:HGNC:36]	protein_coding;processed_transcript;retained_intron
ENSG00000198624	0.440063	4.4609	2.38243	0.0200235	chr5	151181052	151224093	-	CCDC69	ENST00000355417;ENST00000521308;ENST00000519448;ENST00000518189;ENST00000522964;ENST00000524344;ENST00000522179;ENST00000519740	GO:0005634(nucleus);GO:0005737(cytoplasm);GO:0005819(spindle);GO:0005856(cytoskeleton);GO:0008017(microtubule binding);GO:0030496(midbody);GO:0051233(spindle midzone);GO:0051255(spindle midzone assembly);GO:0051255(spindle midzone assembly)	NA	NA	NA	coiled-coil domain containing 69 [Source:HGNC Symbol;Acc:HGNC:24487]	protein_coding;processed_transcript;retained_intron;nonsense_mediated_decay
ENSG00000198270	-0.289332	2.68258	-2.35842	0.0212578	chr12	111931282	112013185	-	TMEM116	ENST00000550831;ENST00000355445;ENST00000552374;ENST00000547878;ENST00000549537;ENST00000552801;ENST00000548283;ENST00000550800;ENST00000550037;ENST00000551297;ENST00000550020;ENST00000546537;ENST00000549425;ENST00000552839;ENST00000546962;ENST00000550233;ENST00000552800;ENST00000437003	GO:0003674(molecular_function);GO:0005575(cellular_component);GO:0008150(biological_process);GO:0016020(membrane);GO:0016021(integral component of membrane);GO:0016021(integral component of membrane)	NA	NA	NA	transmembrane protein 116 [Source:HGNC Symbol;Acc:HGNC:25084]	protein_coding;nonsense_mediated_decay;retained_intron;processed_transcript
ENSG00000269386	-0.39956	2.53853	-2.3563	0.02137	chr19	8374373	8390685	-	RAB11B-AS1	ENST00000597785;ENST00000593581;ENST00000597407	NA	NA	NA	NA	RAB11B antisense RNA 1 [Source:HGNC Symbol;Acc:HGNC:44178]	lncRNA
ENSG00000254602	-0.675173	-0.323992	-2.46387	0.0162992	chr11	57638024	57652790	+	AP000662	ENST00000528466;ENST00000530595;ENST00000525988;ENST00000529908;ENST00000670770;ENST00000526243	NA	NA	NA	NA	novel transcript, sense overlapping CLP1	lncRNA
ENSG00000178860	0.587045	1.14323	2.36409	0.0209603	chr8	71841549	71844468	-	MSC	ENST00000325509;ENST00000518440;ENST00000521739	GO:0000122(negative regulation of transcription by RNA polymerase II);GO:0000790(nuclear chromatin);GO:0000977(RNA polymerase II regulatory region sequence-specific DNA binding);GO:0000978(RNA polymerase II cis-regulatory region sequence-specific DNA binding);GO:0000981(DNA-binding transcription factor activity, RNA polymerase II-specific);GO:0001227(DNA-binding transcription repressor activity, …	NA	NA	NA	musculin [Source:HGNC Symbol;Acc:HGNC:7321]	protein_coding;processed_transcript
ENSG00000090520	0.441429	6.3997	2.37685	0.0203041	chr3	186567403	186585800	+	DNAJB11	ENST00000439351;ENST00000265028;ENST00000464877;ENST00000495390	GO:0005515(protein binding);GO:0005783(endoplasmic reticulum);GO:0005788(endoplasmic reticulum lumen);GO:0006457(protein folding);GO:0016020(membrane);GO:0032781(positive regulation of ATPase activity);GO:0036498(IRE1-mediated unfolded protein response);GO:0051082(unfolded protein binding);GO:0051604(protein maturation);GO:0051604(protein maturation)	04141(Protein processing in endoplasmic reticulum);04141(Protein processing in endoplasmic reticulum)	K09517	NA	DnaJ heat shock protein family (Hsp40) member B11 [Source:HGNC Symbol;Acc:HGNC:14889]	protein_coding;retained_intron
ENSG00000087460	-0.220915	7.21935	-2.37184	0.0205595	chr20	58839718	58911192	+	GNAS	ENST00000313949;ENST00000371098;ENST00000371075;ENST00000667293;ENST00000657090;ENST00000453292;ENST00000419558;ENST00000306090;ENST00000491348;ENST00000472183;ENST00000462499;ENST00000482112;ENST00000663479;ENST00000493744;ENST00000490374;ENST00000467227;ENST00000371100;ENST00000371099;ENST00000371102;ENST00000464624;ENST00000306120;ENST00000481768;ENST00000450130;ENST00000349036;ENST00000423897…	GO:0000166(nucleotide binding);GO:0001501(skeletal system development);GO:0001664(G protein-coupled receptor binding);GO:0001726(ruffle);GO:0001894(tissue homeostasis);GO:0001958(endochondral ossification);GO:0003091(renal water homeostasis);GO:0003674(molecular_function);GO:0003924(GTPase activity);GO:0005159(insulin-like growth factor receptor binding);GO:0005515(protein binding);GO:0005525(GTP…	01522(Endocrine resistance);04015(Rap1 signaling pathway);04020(Calcium signaling pathway);04024(cAMP signaling pathway);04072(Phospholipase D signaling pathway);04261(Adrenergic signaling in cardiomyocytes);04270(Vascular smooth muscle contraction);04540(Gap junction);04611(Platelet activation);04713(Circadian entrainment);04714(Thermogenesis);04724(Glutamatergic synapse);04726(Serotonergic syna…	K04632	NA	GNAS complex locus [Source:HGNC Symbol;Acc:HGNC:4392]	protein_coding;processed_transcript;nonsense_mediated_decay;retained_intron
ENSG00000251247	-0.433005	1.72337	-2.34877	0.0217727	chr19	36850361	36893034	+	ZNF345	ENST00000589046;ENST00000614069;ENST00000420450;ENST00000586933;ENST00000532141;ENST00000526123;ENST00000432005;ENST00000529555;ENST00000331800;ENST00000612719;ENST00000534729;ENST00000586646;ENST00000525851;ENST00000529989;ENST00000585396;ENST00000640438	GO:0000122(negative regulation of transcription by RNA polymerase II);GO:0003676(nucleic acid binding);GO:0003677(DNA binding);GO:0005515(protein binding);GO:0005634(nucleus);GO:0006359(regulation of transcription by RNA polymerase III);GO:0006366(transcription by RNA polymerase II);GO:0006383(transcription by RNA polymerase III);GO:0010468(regulation of gene expression);GO:0046872(metal ion bind…	NA	NA	NA	zinc finger protein 345 [Source:HGNC Symbol;Acc:HGNC:16367]	protein_coding;processed_transcript
ENSG00000099250	0.607544	4.58019	2.37414	0.020442	chr10	33177492	33336262	-	NRP1	ENST00000374875;ENST00000265371;ENST00000374867;ENST00000395995;ENST00000413802;ENST00000418675;ENST00000466932;ENST00000431894;ENST00000374821;ENST00000374822;ENST00000374823;ENST00000374816;ENST00000432372;ENST00000455749	GO:0001525(angiogenesis);GO:0001569(branching involved in blood vessel morphogenesis);GO:0001764(neuron migration);GO:0001938(positive regulation of endothelial cell proliferation);GO:0002040(sprouting angiogenesis);GO:0002042(cell migration involved in sprouting angiogenesis);GO:0002116(semaphorin receptor complex);GO:0003148(outflow tract septum morphogenesis);GO:0005021(vascular endothelial gr…	04360(Axon guidance);05166(Human T-cell leukemia virus 1 infection);05166(Human T-cell leukemia virus 1 infection)	K06724	NA	neuropilin 1 [Source:HGNC Symbol;Acc:HGNC:8004]	protein_coding
ENSG00000151023	0.947544	-1.78258	2.7413	0.00782627	chr10	24981979	25062279	-	ENKUR	ENST00000496261;ENST00000615958;ENST00000331161;ENST00000376363;ENST00000483339	GO:0001669(acrosomal vesicle);GO:0005515(protein binding);GO:0005516(calmodulin binding);GO:0005929(cilium);GO:0017124(SH3 domain binding);GO:0030317(flagellated sperm motility);GO:0031514(motile cilium);GO:0042995(cell projection);GO:0061966(establishment of left/right asymmetry);GO:0097228(sperm principal piece);GO:0097728(9+0 motile cilium);GO:0097729(9+2 motile cilium);GO:0097729(9+2 motile c…	NA	NA	NA	enkurin, TRPC channel interacting protein [Source:HGNC Symbol;Acc:HGNC:28388]	nonsense_mediated_decay;protein_coding
ENSG00000089682	-0.314509	1.59435	-2.34818	0.0218044	X	107064420	107118823	-	RBM41	ENST00000372487;ENST00000495517;ENST00000474499;ENST00000372479;ENST00000434854;ENST00000475556;ENST00000485676;ENST00000471079	GO:0000398(mRNA splicing, via spliceosome);GO:0003676(nucleic acid binding);GO:0003723(RNA binding);GO:0005515(protein binding);GO:0005689(U12-type spliceosomal complex);GO:0030626(U12 snRNA binding);GO:0097157(pre-mRNA intronic binding);GO:0097157(pre-mRNA intronic binding)	NA	NA	NA	RNA binding motif protein 41 [Source:HGNC Symbol;Acc:HGNC:25617]	protein_coding;nonsense_mediated_decay;processed_transcript
ENSG00000156140	1.28553	-1.64463	2.7132	0.00844902	chr4	72280969	72569221	-	ADAMTS3	ENST00000286657;ENST00000622135;ENST00000511274;ENST00000505193	GO:0004175(endopeptidase activity);GO:0004222(metalloendopeptidase activity);GO:0005515(protein binding);GO:0005576(extracellular region);GO:0005615(extracellular space);GO:0006508(proteolysis);GO:0008201(heparin binding);GO:0008233(peptidase activity);GO:0008237(metallopeptidase activity);GO:0008270(zinc ion binding);GO:0010573(vascular endothelial growth factor production);GO:0016485(protein pr…	NA	K08619	EC:3.4.24.-	ADAM metallopeptidase with thrombospondin type 1 motif 3 [Source:HGNC Symbol;Acc:HGNC:219]	protein_coding;processed_transcript
ENSG00000120279	0.322505	2.39156	2.34266	0.0221044	chr6	152697895	152724567	+	MYCT1	ENST00000367245;ENST00000529453;ENST00000532295	GO:0005634(nucleus);GO:0005654(nucleoplasm);GO:0016020(membrane);GO:0016021(integral component of membrane);GO:0043231(intracellular membrane-bounded organelle);GO:0043231(intracellular membrane-bounded organelle)	NA	NA	NA	MYC target 1 [Source:HGNC Symbol;Acc:HGNC:23172]	protein_coding
ENSG00000120437	-0.484727	6.41877	-2.36915	0.0206978	chr6	159762045	159779112	+	ACAT2	ENST00000367048;ENST00000467951;ENST00000472052	GO:0003824(catalytic activity);GO:0003985(acetyl-CoA C-acetyltransferase activity);GO:0003988(acetyl-CoA C-acyltransferase activity);GO:0005515(protein binding);GO:0005654(nucleoplasm);GO:0005730(nucleolus);GO:0005737(cytoplasm);GO:0005739(mitochondrion);GO:0005829(cytosol);GO:0006629(lipid metabolic process);GO:0006631(fatty acid metabolic process);GO:0006635(fatty acid beta-oxidation);GO:000669…	00071(Fatty acid degradation);00072(Synthesis and degradation of ketone bodies);00280(Valine, leucine and isoleucine degradation);00310(Lysine degradation);00380(Tryptophan metabolism);00620(Pyruvate metabolism);00630(Glyoxylate and dicarboxylate metabolism);00640(Propanoate metabolism);00650(Butanoate metabolism);00900(Terpenoid backbone biosynthesis);04975(Fat digestion and absorption);04975(Fa…	NA	NA	acetyl-CoA acetyltransferase 2 [Source:HGNC Symbol;Acc:HGNC:94]	protein_coding;processed_transcript
ENSG00000183682	-0.313959	1.75022	-2.34131	0.0221784	chr1	39491636	39529869	+	BMP8A	ENST00000331593	GO:0001503(ossification);GO:0002024(diet induced thermogenesis);GO:0005125(cytokine activity);GO:0005576(extracellular region);GO:0005615(extracellular space);GO:0007275(multicellular organism development);GO:0008083(growth factor activity);GO:0010862(positive regulation of pathway-restricted SMAD protein phosphorylation);GO:0030154(cell differentiation);GO:0030509(BMP signaling pathway);GO:00466…	04060(Cytokine-cytokine receptor interaction);04350(TGF-beta signaling pathway);04390(Hippo signaling pathway);04714(Thermogenesis)	K16622	NA	bone morphogenetic protein 8a [Source:HGNC Symbol;Acc:HGNC:21650]	protein_coding
ENSG00000246022	-0.977633	-0.8738	-2.5287	0.0137932	chr3	126180012	126210169	+	ALDH1L1-AS2	ENST00000654154;ENST00000500232;ENST00000502278;ENST00000500525	NA	NA	NA	NA	ALDH1L1 antisense RNA 2 [Source:HGNC Symbol;Acc:HGNC:42446]	lncRNA
ENSG00000196159	-0.249844	2.3864	-2.3405	0.0222228	chr4	125314955	125492932	+	FAT4	ENST00000394329;ENST00000674496;ENST00000335110;ENST00000509444	GO:0001658(branching involved in ureteric bud morphogenesis);GO:0001822(kidney development);GO:0003007(heart morphogenesis);GO:0005509(calcium ion binding);GO:0005515(protein binding);GO:0005886(plasma membrane);GO:0007009(plasma membrane organization);GO:0007155(cell adhesion);GO:0007156(homophilic cell adhesion via plasma membrane adhesion molecules);GO:0007157(heterophilic cell-cell adhesion v…	04392(Hippo signaling pathway - multiple species);04392(Hippo signaling pathway - multiple species)	K16669	NA	FAT atypical cadherin 4 [Source:HGNC Symbol;Acc:HGNC:23109]	protein_coding;retained_intron
ENSG00000183114	1.18832	-1.80015	2.73999	0.00785443	chr1	20552573	20555020	+	FAM43B	ENST00000332947	GO:0005515(protein binding)	NA	NA	NA	family with sequence similarity 43 member B [Source:HGNC Symbol;Acc:HGNC:31791]	protein_coding
ENSG00000272221	-0.68422	0.756882	-2.36351	0.0209905	chr6	31394289	31395495	-	AL645933	ENST00000606743	NA	NA	NA	NA	novel transcript	lncRNA
ENSG00000267508	-0.443307	-0.098919	-2.42027	0.0182075	chr19	44382298	44401608	-	ZNF285	ENST00000614994;ENST00000544719;ENST00000591679;ENST00000585868;ENST00000589738;ENST00000622707	GO:0003676(nucleic acid binding);GO:0003677(DNA binding);GO:0005515(protein binding);GO:0005634(nucleus);GO:0006355(regulation of transcription, DNA-templated);GO:0046872(metal ion binding);GO:0046872(metal ion binding)	05168(Herpes simplex virus 1 infection);05168(Herpes simplex virus 1 infection)	K09228	NA	zinc finger protein 285 [Source:HGNC Symbol;Acc:HGNC:13079]	protein_coding;nonsense_mediated_decay;retained_intron
ENSG00000180011	-0.242684	4.73956	-2.36901	0.020705	chr18	75195113	75209139	-	ZADH2	ENST00000322342;ENST00000537114;ENST00000582437;ENST00000581620	GO:0003674(molecular_function);GO:0005777(peroxisome);GO:0006693(prostaglandin metabolic process);GO:0008150(biological_process);GO:0008270(zinc ion binding);GO:0016491(oxidoreductase activity);GO:0036132(13-prostaglandin reductase activity);GO:0045599(negative regulation of fat cell differentiation);GO:0047522(15-oxoprostaglandin 13-oxidase activity);GO:0055114(oxidation-reduction process);GO:00…	NA	K07119	EC:1.3.1.48	zinc binding alcohol dehydrogenase domain containing 2 [Source:HGNC Symbol;Acc:HGNC:28697]	protein_coding
ENSG00000130707	-0.458553	9.95638	-2.35028	0.0216914	chr9	130444961	130501274	+	ASS1	ENST00000352480;ENST00000372394;ENST00000372393;ENST00000422569;ENST00000443588;ENST00000467695;ENST00000493984;ENST00000492400;ENST00000470849;ENST00000372386	GO:0000050(urea cycle);GO:0000052(citrulline metabolic process);GO:0000053(argininosuccinate metabolic process);GO:0000166(nucleotide binding);GO:0001822(kidney development);GO:0001889(liver development);GO:0003723(RNA binding);GO:0004055(argininosuccinate synthase activity);GO:0005515(protein binding);GO:0005524(ATP binding);GO:0005634(nucleus);GO:0005737(cytoplasm);GO:0005739(mitochondrion);GO:…	00220(Arginine biosynthesis);00250(Alanine, aspartate and glutamate metabolism);05418(Fluid shear stress and atherosclerosis);05418(Fluid shear stress and atherosclerosis)	NA	NA	argininosuccinate synthase 1 [Source:HGNC Symbol;Acc:HGNC:758]	protein_coding;retained_intron;processed_transcript
ENSG00000179965	-0.410577	2.17907	-2.33792	0.0223649	chr16	30407414	30419414	+	ZNF771	ENST00000434417;ENST00000319296;ENST00000566625;ENST00000564550	GO:0003676(nucleic acid binding);GO:0003677(DNA binding);GO:0005634(nucleus);GO:0005654(nucleoplasm);GO:0005730(nucleolus);GO:0006974(cellular response to DNA damage stimulus);GO:0046872(metal ion binding);GO:1990837(sequence-specific double-stranded DNA binding);GO:1990837(sequence-specific double-stranded DNA binding)	NA	NA	NA	zinc finger protein 771 [Source:HGNC Symbol;Acc:HGNC:29653]	protein_coding
ENSG00000131871	0.283626	5.15525	2.36896	0.0207076	chr15	101270817	101277485	-	SELENOS	ENST00000398226;ENST00000531964;ENST00000526043;ENST00000526049;ENST00000528346;ENST00000527833;ENST00000529968;ENST00000534014	GO:0002865(negative regulation of acute inflammatory response to antigenic stimulus);GO:0005515(protein binding);GO:0005737(cytoplasm);GO:0005783(endoplasmic reticulum);GO:0005789(endoplasmic reticulum membrane);GO:0005881(cytoplasmic microtubule);GO:0005886(plasma membrane);GO:0006111(regulation of gluconeogenesis);GO:0006886(intracellular protein transport);GO:0006983(ER overload response);GO:0…	04141(Protein processing in endoplasmic reticulum);04141(Protein processing in endoplasmic reticulum)	K14025	NA	selenoprotein S [Source:HGNC Symbol;Acc:HGNC:30396]	protein_coding;retained_intron
ENSG00000197768	-0.850324	0.621493	-2.36767	0.0207744	chr9	137251261	137253483	+	STPG3	ENST00000620243;ENST00000388931;ENST00000412566;ENST00000620716;ENST00000611378;ENST00000610325;ENST00000622761	GO:0005856(cytoskeleton);GO:0005856(cytoskeleton)	NA	NA	NA	sperm-tail PG-rich repeat containing 3 [Source:HGNC Symbol;Acc:HGNC:37285]	protein_coding;nonsense_mediated_decay;retained_intron
ENSG00000245017	-0.915503	-0.152241	-2.42556	0.0179661	chr12	98485544	98503855	-	LINC02453	ENST00000501499;ENST00000549004	NA	NA	NA	NA	long intergenic non-protein coding RNA 2453 [Source:HGNC Symbol;Acc:HGNC:53392]	lncRNA
ENSG00000174628	-0.347069	1.46923	-2.33985	0.0222585	chr16	19716456	19857585	+	IQCK	ENST00000568126;ENST00000308214;ENST00000320394;ENST00000564955;ENST00000564186;ENST00000568300;ENST00000564515;ENST00000561839;ENST00000561935;ENST00000566312;ENST00000568387;ENST00000562762;ENST00000568236;ENST00000568061	NA	NA	NA	NA	IQ motif containing K [Source:HGNC Symbol;Acc:HGNC:28556]	nonsense_mediated_decay;protein_coding;retained_intron;processed_transcript
ENSG00000122641	0.649965	2.29826	2.33589	0.0224771	chr7	41667168	41705335	-	INHBA	ENST00000416150;ENST00000242208;ENST00000464515;ENST00000442711;ENST00000638023	GO:0000082(G1/S transition of mitotic cell cycle);GO:0001541(ovarian follicle development);GO:0001707(mesoderm formation);GO:0001942(hair follicle development);GO:0002244(hematopoietic progenitor cell differentiation);GO:0005102(signaling receptor binding);GO:0005125(cytokine activity);GO:0005179(hormone activity);GO:0005515(protein binding);GO:0005576(extracellular region);GO:0005615(extracellul…	04060(Cytokine-cytokine receptor interaction);04350(TGF-beta signaling pathway);04550(Signaling pathways regulating pluripotency of stem cells);04550(Signaling pathways regulating pluripotency of stem cells)	K04667	NA	inhibin subunit beta A [Source:HGNC Symbol;Acc:HGNC:6066]	processed_transcript;protein_coding
ENSG00000206047	-1.72458	-0.787708	-2.52483	0.0139324	chr8	6977649	6980080	-	DEFA1	ENST00000382679;ENST00000382692	GO:0002227(innate immune response in mucosa);GO:0005515(protein binding);GO:0005576(extracellular region);GO:0005615(extracellular space);GO:0005796(Golgi lumen);GO:0006935(chemotaxis);GO:0006952(defense response);GO:0006955(immune response);GO:0010818(T cell chemotaxis);GO:0019730(antimicrobial humoral response);GO:0019731(antibacterial humoral response);GO:0030520(intracellular estrogen recepto…	04621(NOD-like receptor signaling pathway);05150(Staphylococcus aureus infection);05150(Staphylococcus aureus infection)	NA	NA	defensin alpha 1 [Source:HGNC Symbol;Acc:HGNC:2761]	protein_coding
ENSG00000124224	-0.322549	1.89864	-2.33515	0.0225183	chr20	58228940	58309451	-	PPP4R1L	ENST00000497138;ENST00000650934;ENST00000334187;ENST00000457990;ENST00000467784;ENST00000493688;ENST00000606437;ENST00000473210;ENST00000495058;ENST00000244070;ENST00000422302	NA	NA	NA	NA	protein phosphatase 4 regulatory subunit 1 like (pseudogene) [Source:HGNC Symbol;Acc:HGNC:15755]	processed_transcript;transcribed_unprocessed_pseudogene;retained_intron
ENSG00000238105	-0.2918	4.41783	-2.3631	0.0210119	chr12	100156357	100173659	-	GOLGA2P5	ENST00000304813;ENST00000397112;ENST00000545820;ENST00000537988;ENST00000266746;ENST00000546413;ENST00000421840	NA	NA	NA	NA	GOLGA2 pseudogene 5 [Source:HGNC Symbol;Acc:HGNC:25315]	retained_intron;processed_transcript;transcribed_unprocessed_pseudogene
ENSG00000161920	-0.199592	3.73236	-2.35276	0.0215585	chr17	4731428	4733607	+	MED11	ENST00000575284;ENST00000293777;ENST00000674339;ENST00000573708	GO:0000151(ubiquitin ligase complex);GO:0003712(transcription coregulator activity);GO:0005515(protein binding);GO:0005634(nucleus);GO:0006357(regulation of transcription by RNA polymerase II);GO:0016567(protein ubiquitination);GO:0016592(mediator complex);GO:0061630(ubiquitin protein ligase activity);GO:0061630(ubiquitin protein ligase activity)	NA	K15131	NA	mediator complex subunit 11 [Source:HGNC Symbol;Acc:HGNC:32687]	protein_coding
ENSG00000151012	2.00222	-3.71869	3.30887	0.00150536	chr4	138164097	138242349	-	SLC7A11	ENST00000280612;ENST00000509248	GO:0005515(protein binding);GO:0005791(rough endoplasmic reticulum);GO:0005856(cytoskeleton);GO:0005886(plasma membrane);GO:0006749(glutathione metabolic process);GO:0006865(amino acid transport);GO:0006979(response to oxidative stress);GO:0007420(brain development);GO:0008542(visual learning);GO:0009636(response to toxic substance);GO:0009986(cell surface);GO:0014070(response to organic cyclic c…	04216(Ferroptosis);04216(Ferroptosis)	K13869	NA	solute carrier family 7 member 11 [Source:HGNC Symbol;Acc:HGNC:11059]	protein_coding;nonsense_mediated_decay
ENSG00000105583	0.296511	2.25238	2.33062	0.022771	chr19	12668073	12669415	-	WDR83OS	ENST00000596731;ENST00000222190;ENST00000598732	GO:0005515(protein binding);GO:0016020(membrane);GO:0016021(integral component of membrane);GO:0016021(integral component of membrane)	NA	NA	NA	WD repeat domain 83 opposite strand [Source:HGNC Symbol;Acc:HGNC:30203]	protein_coding
ENSG00000151320	-0.32483	1.15147	-2.34003	0.0222486	chr14	32329298	32837684	+	AKAP6	ENST00000280979;ENST00000557354;ENST00000557102;ENST00000556037;ENST00000557272;ENST00000554449;ENST00000553547;ENST00000554410;ENST00000556638;ENST00000555207;ENST00000555950;ENST00000557396;ENST00000557708;ENST00000556540;ENST00000554740	GO:0001508(action potential);GO:0005515(protein binding);GO:0005634(nucleus);GO:0005635(nuclear envelope);GO:0005737(cytoplasm);GO:0005901(caveola);GO:0006605(protein targeting);GO:0008179(adenylate cyclase binding);GO:0010738(regulation of protein kinase A signaling);GO:0010880(regulation of release of sequestered calcium ion into cytosol by sarcoplasmic reticulum);GO:0014701(junctional sarcopla…	NA	K16523	NA	A-kinase anchoring protein 6 [Source:HGNC Symbol;Acc:HGNC:376]	protein_coding;retained_intron;processed_transcript
ENSG00000148985	-0.434625	3.43027	-2.3449	0.0219822	chr11	3797724	3826371	+	PGAP2	ENST00000528216;ENST00000396986;ENST00000300730;ENST00000532535;ENST00000396993;ENST00000465237;ENST00000477358;ENST00000532523;ENST00000459679;ENST00000464229;ENST00000464261;ENST00000490830;ENST00000464906;ENST00000524661;ENST00000485602;ENST00000475884;ENST00000489571;ENST00000464441;ENST00000532017;ENST00000465307;ENST00000493547;ENST00000495026;ENST00000534498;ENST00000396991;ENST00000525937…	GO:0000139(Golgi membrane);GO:0005515(protein binding);GO:0005783(endoplasmic reticulum);GO:0005789(endoplasmic reticulum membrane);GO:0005794(Golgi apparatus);GO:0006506(GPI anchor biosynthetic process);GO:0016020(membrane);GO:0016021(integral component of membrane);GO:0016021(integral component of membrane)	NA	NA	NA	post-GPI attachment to proteins 2 [Source:HGNC Symbol;Acc:HGNC:17893]	nonsense_mediated_decay;protein_coding;processed_transcript;retained_intron
ENSG00000232284	-0.796606	-2.08237	-2.77969	0.00704344	chr1	67832303	68202987	+	GNG12-AS1	ENST00000420587;ENST00000413628;ENST00000414904;ENST00000434072	NA	NA	NA	NA	GNG12, DIRAS3 and WLS antisense RNA 1 [Source:HGNC Symbol;Acc:HGNC:43938]	lncRNA
ENSG00000281100	-0.847664	-0.841712	-2.5062	0.0146205	chr3	36823151	36825158	-	AC105749	ENST00000631338	NA	NA	NA	NA	TEC	TEC
ENSG00000257086	0.696127	-1.19392	2.57374	0.0122625	chr11	64246939	64249494	-	AP001453	ENST00000545800	NA	NA	NA	NA	novel transcript	lncRNA
ENSG00000143878	-0.37648	7.47813	-2.35257	0.0215683	chr2	20447074	20449440	+	RHOB	ENST00000272233	GO:0000166(nucleotide binding);GO:0000281(mitotic cytokinesis);GO:0001525(angiogenesis);GO:0003924(GTPase activity);GO:0005515(protein binding);GO:0005525(GTP binding);GO:0005634(nucleus);GO:0005737(cytoplasm);GO:0005768(endosome);GO:0005769(early endosome);GO:0005770(late endosome);GO:0005829(cytosol);GO:0005856(cytoskeleton);GO:0005886(plasma membrane);GO:0005925(focal adhesion);GO:0005938(cell…	NA	NA	NA	ras homolog family member B [Source:HGNC Symbol;Acc:HGNC:668]	protein_coding
ENSG00000198846	-0.788101	-0.110629	-2.41069	0.0186527	chr8	58805412	59119147	-	TOX	ENST00000361421	GO:0001779(natural killer cell differentiation);GO:0002362(CD4-positive, CD25-positive, alpha-beta regulatory T cell lineage commitment);GO:0002364(NK T cell lineage commitment);GO:0003677(DNA binding);GO:0005515(protein binding);GO:0005634(nucleus);GO:0006325(chromatin organization);GO:0007399(nervous system development);GO:0010976(positive regulation of neuron projection development);GO:0021895…	NA	NA	NA	thymocyte selection associated high mobility group box [Source:HGNC Symbol;Acc:HGNC:18988]	protein_coding
ENSG00000124713	-0.90917	6.07009	-2.35558	0.0214082	chr6	42960754	42963880	+	GNMT	ENST00000372808	GO:0005515(protein binding);GO:0005542(folic acid binding);GO:0005737(cytoplasm);GO:0005829(cytosol);GO:0005977(glycogen metabolic process);GO:0006111(regulation of gluconeogenesis);GO:0006464(cellular protein modification process);GO:0006555(methionine metabolic process);GO:0006730(one-carbon metabolic process);GO:0008168(methyltransferase activity);GO:0016594(glycine binding);GO:0016740(transfe…	00260(Glycine, serine and threonine metabolism)	K00552	EC:2.1.1.20	glycine N-methyltransferase [Source:HGNC Symbol;Acc:HGNC:4415]	protein_coding
ENSG00000179761	-0.621403	7.58177	-2.34798	0.0218153	chr17	28950513	29057216	+	PIPOX	ENST00000580241;ENST00000580383;ENST00000583215;ENST00000578748;ENST00000577182;ENST00000323372;ENST00000466889;ENST00000469082;ENST00000484308;ENST00000419875	GO:0005515(protein binding);GO:0005777(peroxisome);GO:0005782(peroxisomal matrix);GO:0005829(cytosol);GO:0006554(lysine catabolic process);GO:0006625(protein targeting to peroxisome);GO:0008115(sarcosine oxidase activity);GO:0016491(oxidoreductase activity);GO:0033514(L-lysine catabolic process to acetyl-CoA via L-pipecolate);GO:0046653(tetrahydrofolate metabolic process);GO:0050031(L-pipecolate …	00260(Glycine, serine and threonine metabolism);00310(Lysine degradation);04146(Peroxisome);04146(Peroxisome)	K00306	1.5.3.7;EC:1.5.3.1	pipecolic acid and sarcosine oxidase [Source:HGNC Symbol;Acc:HGNC:17804]	processed_transcript;protein_coding
ENSG00000069849	0.69766	2.73793	2.32778	0.0229307	chr3	141876124	141926514	+	ATP1B3	ENST00000475483;ENST00000465172;ENST00000286371;ENST00000466678;ENST00000462082;ENST00000495216;ENST00000482635;ENST00000487199;ENST00000484727;ENST00000486782	GO:0001671(ATPase activator activity);GO:0005391(sodium:potassium-exchanging ATPase activity);GO:0005515(protein binding);GO:0005737(cytoplasm);GO:0005886(plasma membrane);GO:0005890(sodium:potassium-exchanging ATPase complex);GO:0005901(caveola);GO:0006811(ion transport);GO:0006813(potassium ion transport);GO:0006814(sodium ion transport);GO:0006883(cellular sodium ion homeostasis);GO:0010248(es…	04022(cGMP-PKG signaling pathway);04024(cAMP signaling pathway);04260(Cardiac muscle contraction);04261(Adrenergic signaling in cardiomyocytes);04911(Insulin secretion);04918(Thyroid hormone synthesis);04919(Thyroid hormone signaling pathway);04925(Aldosterone synthesis and secretion);04960(Aldosterone-regulated sodium reabsorption);04961(Endocrine and other factor-regulated calcium reabsorption)…	NA	NA	ATPase Na+/K+ transporting subunit beta 3 [Source:HGNC Symbol;Acc:HGNC:806]	protein_coding;nonsense_mediated_decay;retained_intron;processed_transcript
ENSG00000280367	-0.868026	-1.29245	-2.58005	0.012061	chr11	90223153	90226538	+	AP002364	ENST00000623330	NA	NA	NA	NA	novel transcript	TEC
ENSG00000285269	-0.821075	1.79471	-2.3224	0.0232364	chr9	96235331	96314276	-	AL160269	ENST00000464104;ENST00000463517;ENST00000643789	GO:0005461(UDP-glucuronic acid transmembrane transporter activity);GO:0005462(UDP-N-acetylglucosamine transmembrane transporter activity);GO:0005463(UDP-N-acetylgalactosamine transmembrane transporter activity);GO:0005794(Golgi apparatus);GO:0015165(pyrimidine nucleotide-sugar transmembrane transporter activity);GO:0015297(antiporter activity);GO:0015787(UDP-glucuronic acid transmembrane transpor…	NA	K15281	NA	solute carrier family 35 member D2 [Source:NCBI gene (formerly Entrezgene);Acc:11046]	processed_transcript;nonsense_mediated_decay
ENSG00000267586	1.46825	-0.678154	2.49397	0.0150889	chr18	42159283	42533351	+	LINC00907	ENST00000601948;ENST00000659948;ENST00000586990;ENST00000593234;ENST00000585627;ENST00000591199;ENST00000593051;ENST00000593316;ENST00000591381;ENST00000585639;ENST00000589068;ENST00000586447;ENST00000658915	NA	NA	NA	NA	long intergenic non-protein coding RNA 907 [Source:HGNC Symbol;Acc:HGNC:44327]	lncRNA
ENSG00000253313	-0.751991	-0.359792	-2.4242	0.0180279	chr1	43281877	43285617	-	C1orf210	ENST00000523677;ENST00000423420	GO:0005768(endosome);GO:0005769(early endosome);GO:0005886(plasma membrane);GO:0016020(membrane);GO:0016021(integral component of membrane);GO:0055037(recycling endosome);GO:0055037(recycling endosome)	NA	NA	NA	chromosome 1 open reading frame 210 [Source:HGNC Symbol;Acc:HGNC:28755]	protein_coding
ENSG00000165689	0.256502	4.94336	2.34882	0.0217698	chr9	136401922	136410614	-	ENTR1	ENST00000357365;ENST00000298537;ENST00000371725;ENST00000461693;ENST00000481114;ENST00000417512;ENST00000466579;ENST00000486441;ENST00000468963;ENST00000371723;ENST00000446833	GO:0005515(protein binding);GO:0005737(cytoplasm);GO:0005768(endosome);GO:0005769(early endosome);GO:0005813(centrosome);GO:0005815(microtubule organizing center);GO:0005856(cytoskeleton);GO:0007049(cell cycle);GO:0015031(protein transport);GO:0030030(cell projection organization);GO:0030496(midbody);GO:0030904(retromer complex);GO:0032465(regulation of cytokinesis);GO:0036064(ciliary basal body)…	NA	K22938	NA	endosome associated trafficking regulator 1 [Source:HGNC Symbol;Acc:HGNC:10667]	protein_coding;processed_transcript
ENSG00000163617	-0.355549	1.85833	-2.31416	0.0237117	chr3	113964137	114056549	-	CCDC191	ENST00000295878;ENST00000460813;ENST00000527855;ENST00000481358;ENST00000491000;ENST00000483766;ENST00000463695;ENST00000480588	NA	NA	NA	NA	coiled-coil domain containing 191 [Source:HGNC Symbol;Acc:HGNC:29272]	protein_coding;nonsense_mediated_decay;retained_intron;processed_transcript
ENSG00000186523	-0.529775	-0.0240358	-2.38258	0.0200157	chr8	12182096	12194127	-	FAM86B1	ENST00000529146;ENST00000340537;ENST00000431227;ENST00000534187;ENST00000448228;ENST00000533852;ENST00000530385;ENST00000527300;ENST00000530508;ENST00000534732;ENST00000524893;ENST00000534520;ENST00000525822;ENST00000529060;ENST00000526708;ENST00000529617;ENST00000531833;ENST00000524571;ENST00000533513	GO:0008168(methyltransferase activity);GO:0016740(transferase activity);GO:0032259(methylation);GO:0032259(methylation)	NA	NA	NA	family with sequence similarity 86 member B1 [Source:HGNC Symbol;Acc:HGNC:28268]	nonsense_mediated_decay;protein_coding;retained_intron
ENSG00000273901	-0.56228	3.27685	-2.32484	0.0230973	chr19	58500505	58501137	+	AC012313	ENST00000619318	NA	NA	NA	NA	novel transcript, antisense to SLC27A5	lncRNA
ENSG00000055955	-0.269135	11.1888	-2.31844	0.0234637	chr3	52812962	52830687	-	ITIH4	ENST00000266041;ENST00000485816;ENST00000406595;ENST00000464000;ENST00000441637;ENST00000491663;ENST00000461966;ENST00000481977;ENST00000537897;ENST00000471505;ENST00000484632;ENST00000485894;ENST00000467462;ENST00000483372	GO:0002576(platelet degranulation);GO:0004866(endopeptidase inhibitor activity);GO:0004867(serine-type endopeptidase inhibitor activity);GO:0005515(protein binding);GO:0005576(extracellular region);GO:0005737(cytoplasm);GO:0005886(plasma membrane);GO:0006953(acute-phase response);GO:0010466(negative regulation of peptidase activity);GO:0010951(negative regulation of endopeptidase activity);GO:003…	NA	NA	NA	inter-alpha-trypsin inhibitor heavy chain 4 [Source:HGNC Symbol;Acc:HGNC:6169]	protein_coding;retained_intron;processed_transcript
ENSG00000122687	-1.82534	1.56413	-2.31226	0.0238223	chr7	2234195	2242205	-	MRM2	ENST00000242257;ENST00000467199;ENST00000440306;ENST00000486040;ENST00000407040	GO:0000451(rRNA 2'-O-methylation);GO:0001510(RNA methylation);GO:0005730(nucleolus);GO:0005739(mitochondrion);GO:0005759(mitochondrial matrix);GO:0006364(rRNA processing);GO:0008168(methyltransferase activity);GO:0008173(RNA methyltransferase activity);GO:0008650(rRNA (uridine-2'-O-)-methyltransferase activity);GO:0016740(transferase activity);GO:0031167(rRNA methylation);GO:0032259(methylation);…	NA	K02427	EC:2.1.1.166	mitochondrial rRNA methyltransferase 2 [Source:HGNC Symbol;Acc:HGNC:16352]	protein_coding;processed_transcript;nonsense_mediated_decay
ENSG00000149809	-0.425793	4.86698	-2.34241	0.022118	chr11	65111845	65116384	+	TM7SF2	ENST00000526809;ENST00000524986;ENST00000528026;ENST00000533766;ENST00000534371;ENST00000279263;ENST00000533646;ENST00000529601;ENST00000525385;ENST00000345348;ENST00000531321;ENST00000529292;ENST00000529414;ENST00000526085;ENST00000530650;ENST00000530750;ENST00000524690;ENST00000530892;ENST00000531029;ENST00000529233;ENST00000527851;ENST00000534667;ENST00000532328;ENST00000527968;ENST00000528802…	GO:0005515(protein binding);GO:0005637(nuclear inner membrane);GO:0005783(endoplasmic reticulum);GO:0005789(endoplasmic reticulum membrane);GO:0005887(integral component of plasma membrane);GO:0006629(lipid metabolic process);GO:0006694(steroid biosynthetic process);GO:0006695(cholesterol biosynthetic process);GO:0008202(steroid metabolic process);GO:0008203(cholesterol metabolic process);GO:0016…	00100(Steroid biosynthesis);00100(Steroid biosynthesis)	K00222	EC:1.3.1.70	transmembrane 7 superfamily member 2 [Source:HGNC Symbol;Acc:HGNC:11863]	protein_coding;retained_intron;processed_transcript;nonsense_mediated_decay
ENSG00000170482	-0.412528	4.14351	-2.33654	0.0224407	chr5	139367196	139383297	-	SLC23A1	ENST00000353963;ENST00000348729;ENST00000504513;ENST00000506512;ENST00000503919;ENST00000502863;ENST00000508270	GO:0005515(protein binding);GO:0005737(cytoplasm);GO:0005886(plasma membrane);GO:0005887(integral component of plasma membrane);GO:0006139(nucleobase-containing compound metabolic process);GO:0006811(ion transport);GO:0006814(sodium ion transport);GO:0007420(brain development);GO:0008520(L-ascorbate:sodium symporter activity);GO:0009636(response to toxic substance);GO:0009925(basal plasma membran…	04977(Vitamin digestion and absorption);04977(Vitamin digestion and absorption)	K14611	NA	solute carrier family 23 member 1 [Source:HGNC Symbol;Acc:HGNC:10974]	protein_coding;retained_intron;processed_transcript
ENSG00000286311	-1.43989	-2.65863	-2.92932	0.00463026	chr20	32485149	32487019	+	AL034550	ENST00000664871	NA	NA	NA	NA	novel transcript, antisense to NOL4L	lncRNA
ENSG00000171159	-0.358838	3.73137	-2.32826	0.0229038	chr9	128160265	128163924	+	C9orf16	ENST00000372994;ENST00000492588;ENST00000489240;ENST00000486420	GO:0003674(molecular_function);GO:0005515(protein binding);GO:0005575(cellular_component);GO:0008150(biological_process);GO:0008150(biological_process)	NA	NA	NA	chromosome 9 open reading frame 16 [Source:HGNC Symbol;Acc:HGNC:17823]	protein_coding;processed_transcript
ENSG00000072518	-0.266656	3.0034	-2.31515	0.0236537	chr11	63838928	63911019	+	MARK2	ENST00000377810;ENST00000402010;ENST00000508192;ENST00000361128;ENST00000350490;ENST00000502399;ENST00000543220;ENST00000543674;ENST00000540169;ENST00000509502;ENST00000512060;ENST00000513765;ENST00000408948;ENST00000425897;ENST00000535116	GO:0000166(nucleotide binding);GO:0000226(microtubule cytoskeleton organization);GO:0000287(magnesium ion binding);GO:0000422(autophagy of mitochondrion);GO:0001764(neuron migration);GO:0003723(RNA binding);GO:0004672(protein kinase activity);GO:0004674(protein serine/threonine kinase activity);GO:0005515(protein binding);GO:0005524(ATP binding);GO:0005654(nucleoplasm);GO:0005737(cytoplasm);GO:00…	NA	NA	NA	microtubule affinity regulating kinase 2 [Source:HGNC Symbol;Acc:HGNC:3332]	protein_coding;retained_intron
ENSG00000196972	-0.573424	-0.170185	-2.38666	0.0198125	X	135094985	135098712	-	SMIM10L2B	ENST00000433425	NA	NA	NA	NA	small integral membrane protein 10 like 2B [Source:HGNC Symbol;Acc:HGNC:34500]	protein_coding
ENSG00000145692	-1.13162	7.58966	-2.3294	0.0228396	chr5	79111809	79132288	+	BHMT	ENST00000520335;ENST00000520703;ENST00000524080;ENST00000274353;ENST00000523508;ENST00000521279	GO:0000096(sulfur amino acid metabolic process);GO:0005737(cytoplasm);GO:0005829(cytosol);GO:0006479(protein methylation);GO:0006577(amino-acid betaine metabolic process);GO:0006579(amino-acid betaine catabolic process);GO:0008168(methyltransferase activity);GO:0008270(zinc ion binding);GO:0009086(methionine biosynthetic process);GO:0016740(transferase activity);GO:0032259(methylation);GO:0042426…	00260(Glycine, serine and threonine metabolism);00270(Cysteine and methionine metabolism);00270(Cysteine and methionine metabolism)	NA	NA	betaine--homocysteine S-methyltransferase [Source:HGNC Symbol;Acc:HGNC:1047]	retained_intron;protein_coding
ENSG00000184898	-0.272739	2.46442	-2.3047	0.0242675	chr2	151247940	151261863	-	RBM43	ENST00000331426;ENST00000409092	GO:0003676(nucleic acid binding);GO:0003723(RNA binding);GO:0005515(protein binding);GO:0005515(protein binding)	NA	NA	NA	RNA binding motif protein 43 [Source:HGNC Symbol;Acc:HGNC:24790]	protein_coding
ENSG00000181404	0.394975	3.80803	2.32387	0.0231525	chr9	14475	73865	-	WASHC1	ENST00000442898;ENST00000642633	GO:0000145(exocyst);GO:0003779(actin binding);GO:0005515(protein binding);GO:0005737(cytoplasm);GO:0005768(endosome);GO:0005769(early endosome);GO:0005770(late endosome);GO:0005776(autophagosome);GO:0005814(centriole);GO:0005829(cytosol);GO:0005856(cytoskeleton);GO:0006887(exocytosis);GO:0010008(endosome membrane);GO:0010507(negative regulation of autophagy);GO:0015031(protein transport);GO:00160…	04144(Endocytosis);04144(Endocytosis)	K18461	NA	WASH complex subunit 1 [Source:HGNC Symbol;Acc:HGNC:24361]	protein_coding
ENSG00000120451	0.253484	5.55353	2.33517	0.0225168	chr11	130875436	130916509	-	SNX19	ENST00000265909;ENST00000527116;ENST00000526579;ENST00000534726;ENST00000426933;ENST00000533318;ENST00000530330;ENST00000528555;ENST00000530356;ENST00000524460;ENST00000527451;ENST00000533214;ENST00000531608	GO:0002062(chondrocyte differentiation);GO:0005515(protein binding);GO:0005737(cytoplasm);GO:0005768(endosome);GO:0006887(exocytosis);GO:0008289(lipid binding);GO:0015031(protein transport);GO:0016020(membrane);GO:0030073(insulin secretion);GO:0030659(cytoplasmic vesicle membrane);GO:0031410(cytoplasmic vesicle);GO:0031901(early endosome membrane);GO:0032266(phosphatidylinositol-3-phosphate bindi…	NA	K17930	NA	sorting nexin 19 [Source:HGNC Symbol;Acc:HGNC:21532]	protein_coding;retained_intron;processed_transcript
ENSG00000168509	-0.498663	6.77935	-2.33056	0.0227747	chr1	146017468	146021918	-	HJV	ENST00000475797;ENST00000497365;ENST00000336751;ENST00000357836;ENST00000636675;ENST00000634927;ENST00000421822	GO:0000122(negative regulation of transcription by RNA polymerase II);GO:0005102(signaling receptor binding);GO:0005515(protein binding);GO:0005615(extracellular space);GO:0005886(plasma membrane);GO:0006879(cellular iron ion homeostasis);GO:0009986(cell surface);GO:0015026(coreceptor activity);GO:0016020(membrane);GO:0016021(integral component of membrane);GO:0016540(protein autoprocessing);GO:0…	04350(TGF-beta signaling pathway);04350(TGF-beta signaling pathway)	K23100	NA	hemojuvelin BMP co-receptor [Source:HGNC Symbol;Acc:HGNC:4887]	protein_coding
ENSG00000166816	-0.319516	6.22564	-2.33287	0.0226449	chr16	75111860	75116780	-	LDHD	ENST00000300051;ENST00000450168;ENST00000569876;ENST00000568164	GO:0003824(catalytic activity);GO:0004458(D-lactate dehydrogenase (cytochrome) activity);GO:0005515(protein binding);GO:0005739(mitochondrion);GO:0005743(mitochondrial inner membrane);GO:0008720(D-lactate dehydrogenase activity);GO:0016491(oxidoreductase activity);GO:0050660(flavin adenine dinucleotide binding);GO:0055114(oxidation-reduction process);GO:0071949(FAD binding);GO:1903457(lactate cat…	00620(Pyruvate metabolism);00620(Pyruvate metabolism)	K00102	EC:1.1.2.4	lactate dehydrogenase D [Source:HGNC Symbol;Acc:HGNC:19708]	protein_coding;nonsense_mediated_decay;retained_intron
ENSG00000231167	0.530764	-1.08733	2.50879	0.014523	chr7	105582258	105583256	-	YBX1P2	ENST00000489612	NA	NA	NA	NA	Y-box binding protein 1 pseudogene 2 [Source:HGNC Symbol;Acc:HGNC:22635]	processed_pseudogene
ENSG00000219438	-1.35363	-1.49631	-2.59572	0.0115729	chr22	48489553	48850912	+	TAFA5	ENST00000402357;ENST00000336769;ENST00000358295;ENST00000473898;ENST00000406880	GO:0005125(cytokine activity);GO:0005576(extracellular region);GO:0005615(extracellular space);GO:0007165(signal transduction);GO:0016020(membrane);GO:0016021(integral component of membrane);GO:0016021(integral component of membrane)	NA	NA	NA	TAFA chemokine like family member 5 [Source:HGNC Symbol;Acc:HGNC:21592]	protein_coding;processed_transcript
ENSG00000065621	-0.536921	1.32014	-2.30328	0.0243519	chr10	104268873	104304950	+	GSTO2	ENST00000450629;ENST00000338595;ENST00000473401;ENST00000477078;ENST00000369707;ENST00000467629;ENST00000498052	GO:0004364(glutathione transferase activity);GO:0005515(protein binding);GO:0005737(cytoplasm);GO:0005829(cytosol);GO:0006805(xenobiotic metabolic process);GO:0016491(oxidoreductase activity);GO:0016740(transferase activity);GO:0019852(L-ascorbic acid metabolic process);GO:0042802(identical protein binding);GO:0045174(glutathione dehydrogenase (ascorbate) activity);GO:0050610(methylarsonate reduc…	00480(Glutathione metabolism);00980(Metabolism of xenobiotics by cytochrome P450);00982(Drug metabolism - cytochrome P450);00983(Drug metabolism - other enzymes);01524(Platinum drug resistance);05200(Pathways in cancer);05204(Chemical carcinogenesis);05225(Hepatocellular carcinoma);05418(Fluid shear stress and atherosclerosis);05418(Fluid shear stress and atherosclerosis)	K00799	EC:2.5.1.18	glutathione S-transferase omega 2 [Source:HGNC Symbol;Acc:HGNC:23064]	protein_coding;processed_transcript;retained_intron
ENSG00000092148	-0.166016	5.59492	-2.33316	0.0226288	chr14	31100112	31207804	-	HECTD1	ENST00000554882;ENST00000399332;ENST00000555843;ENST00000611816;ENST00000553700;ENST00000556281;ENST00000557695;ENST00000555311;ENST00000553957;ENST00000557321;ENST00000554027;ENST00000555915;ENST00000556004;ENST00000557369;ENST00000554850;ENST00000556224;ENST00000554471;ENST00000553616;ENST00000556474	GO:0003170(heart valve development);GO:0003281(ventricular septum development);GO:0004842(ubiquitin-protein transferase activity);GO:0005515(protein binding);GO:0016567(protein ubiquitination);GO:0016740(transferase activity);GO:0035904(aorta development);GO:0046872(metal ion binding);GO:0048856(anatomical structure development);GO:0070534(protein K63-linked ubiquitination);GO:0070534(protein K63…	NA	K12231	EC:2.3.2.26	HECT domain E3 ubiquitin protein ligase 1 [Source:HGNC Symbol;Acc:HGNC:20157]	protein_coding;retained_intron;nonsense_mediated_decay;processed_transcript
ENSG00000198265	-0.369341	4.36157	-2.32841	0.0228953	chr17	67070444	67245989	-	HELZ	ENST00000358691;ENST00000579953;ENST00000580168;ENST00000417253;ENST00000578783;ENST00000578938;ENST00000582864;ENST00000580662;ENST00000584641;ENST00000581159;ENST00000580963;ENST00000579861	GO:0000166(nucleotide binding);GO:0003677(DNA binding);GO:0003723(RNA binding);GO:0004386(helicase activity);GO:0005515(protein binding);GO:0005524(ATP binding);GO:0005634(nucleus);GO:0005829(cytosol);GO:0016020(membrane);GO:0016021(integral component of membrane);GO:0016787(hydrolase activity);GO:0035194(posttranscriptional gene silencing by RNA);GO:0043186(P granule);GO:0046872(metal ion bindin…	NA	NA	NA	helicase with zinc finger [Source:HGNC Symbol;Acc:HGNC:16878]	protein_coding;nonsense_mediated_decay;non_stop_decay;processed_transcript;retained_intron
ENSG00000279443	1.06685	-1.55909	2.61109	0.0111119	chr1	28544460	28546542	+	AL513497	ENST00000624273	NA	NA	NA	NA	TEC	TEC
ENSG00000157881	0.221699	3.3492	2.31189	0.0238439	chr1	2508537	2526597	-	PANK4	ENST00000378466;ENST00000435556;ENST00000505228;ENST00000502512;ENST00000471361;ENST00000487804;ENST00000515423;ENST00000468002;ENST00000486396;ENST00000502770;ENST00000491212;ENST00000514922	GO:0000166(nucleotide binding);GO:0004594(pantothenate kinase activity);GO:0005524(ATP binding);GO:0005634(nucleus);GO:0005737(cytoplasm);GO:0005829(cytosol);GO:0015937(coenzyme A biosynthetic process);GO:0016310(phosphorylation);GO:0016787(hydrolase activity);GO:0046872(metal ion binding);GO:0046872(metal ion binding)	00770(Pantothenate and CoA biosynthesis);00770(Pantothenate and CoA biosynthesis)	K09680	EC:2.7.1.33	pantothenate kinase 4 (inactive) [Source:HGNC Symbol;Acc:HGNC:19366]	protein_coding;nonsense_mediated_decay;retained_intron;processed_transcript
ENSG00000181227	-0.826535	-1.47796	-2.57767	0.0121365	chr1	75743423	75744776	-	DLSTP1	ENST00000444241	NA	NA	NA	NA	dihydrolipoamide S-succinyltransferase pseudogene 1 [Source:HGNC Symbol;Acc:HGNC:2912]	processed_pseudogene
ENSG00000136573	-0.77565	-0.0364759	-2.36333	0.0209997	chr8	11486894	11564598	+	BLK	ENST00000645242;ENST00000525389;ENST00000259089;ENST00000529894;ENST00000533828;ENST00000526778;ENST00000526097	GO:0000166(nucleotide binding);GO:0002431(Fc receptor mediated stimulatory signaling pathway);GO:0002513(tolerance induction to self antigen);GO:0002576(platelet degranulation);GO:0002902(regulation of B cell apoptotic process);GO:0004672(protein kinase activity);GO:0004713(protein tyrosine kinase activity);GO:0004715(non-membrane spanning protein tyrosine kinase activity);GO:0005102(signaling re…	NA	NA	NA	BLK proto-oncogene, Src family tyrosine kinase [Source:HGNC Symbol;Acc:HGNC:1057]	protein_coding;processed_transcript;retained_intron
ENSG00000269486	-0.446108	3.37081	-2.31125	0.0238815	chr19	38935297	38938632	-	ERVK9-11	ENST00000599320	NA	NA	NA	NA	endogenous retrovirus group K9, member 11 [Source:HGNC Symbol;Acc:HGNC:51160]	lncRNA
ENSG00000162882	-0.588769	5.71525	-2.32908	0.0228577	chr2	42767089	42792593	-	HAAO	ENST00000406007;ENST00000294973;ENST00000402698;ENST00000404451;ENST00000431905;ENST00000406924;ENST00000402268	GO:0000334(3-hydroxyanthranilate 3,4-dioxygenase activity);GO:0005506(iron ion binding);GO:0005515(protein binding);GO:0005737(cytoplasm);GO:0005829(cytosol);GO:0006569(tryptophan catabolic process);GO:0008198(ferrous iron binding);GO:0009055(electron transfer activity);GO:0009435(NAD biosynthetic process);GO:0010043(response to zinc ion);GO:0016491(oxidoreductase activity);GO:0019363(pyridine nu…	00380(Tryptophan metabolism);00380(Tryptophan metabolism)	K00452	EC:1.13.11.6	3-hydroxyanthranilate 3,4-dioxygenase [Source:HGNC Symbol;Acc:HGNC:4796]	retained_intron;protein_coding
ENSG00000165699	-0.488168	4.81889	-2.32881	0.0228726	chr9	132891348	132946874	-	TSC1	ENST00000643625;ENST00000298552;ENST00000440111;ENST00000545250;ENST00000644184;ENST00000642627;ENST00000646625;ENST00000644097;ENST00000644882;ENST00000647534;ENST00000644786;ENST00000643875;ENST00000647262;ENST00000645901;ENST00000642811;ENST00000647279;ENST00000642617;ENST00000643583;ENST00000644319;ENST00000644255;ENST00000646391;ENST00000643072;ENST00000642261;ENST00000643275;ENST00000647506…	GO:0001822(kidney development);GO:0001843(neural tube closure);GO:0001952(regulation of cell-matrix adhesion);GO:0002250(adaptive immune response);GO:0005515(protein binding);GO:0005634(nucleus);GO:0005737(cytoplasm);GO:0005811(lipid droplet);GO:0005829(cytosol);GO:0005856(cytoskeleton);GO:0005884(actin filament);GO:0005886(plasma membrane);GO:0005938(cell cortex);GO:0006407(rRNA export from nucl…	04072(Phospholipase D signaling pathway);04140(Autophagy - animal);04150(mTOR signaling pathway);04151(PI3K-Akt signaling pathway);04152(AMPK signaling pathway);04211(Longevity regulating pathway);04218(Cellular senescence);04714(Thermogenesis);04910(Insulin signaling pathway);05163(Human cytomegalovirus infection);05165(Human papillomavirus infection);05168(Herpes simplex virus 1 infection);0523…	K07206	NA	TSC complex subunit 1 [Source:HGNC Symbol;Acc:HGNC:12362]	nonsense_mediated_decay;protein_coding;retained_intron;processed_transcript
ENSG00000186812	-0.57117	3.54902	-2.31349	0.0237507	chr18	35241030	35258394	+	ZNF397	ENST00000589630;ENST00000330501;ENST00000601719;ENST00000591206;ENST00000589420;ENST00000261333;ENST00000355632;ENST00000585800;ENST00000592264;ENST00000588119;ENST00000590470;ENST00000591505	GO:0003676(nucleic acid binding);GO:0003677(DNA binding);GO:0003700(DNA-binding transcription factor activity);GO:0005515(protein binding);GO:0005634(nucleus);GO:0005730(nucleolus);GO:0005737(cytoplasm);GO:0005829(cytosol);GO:0005886(plasma membrane);GO:0006355(regulation of transcription, DNA-templated);GO:0015630(microtubule cytoskeleton);GO:0046872(metal ion binding);GO:0046872(metal ion bindi…	NA	K09230	NA	zinc finger protein 397 [Source:HGNC Symbol;Acc:HGNC:18818]	retained_intron;protein_coding;processed_transcript
ENSG00000100417	-0.239827	5.11166	-2.32906	0.022859	chr22	41576900	41589871	-	PMM1	ENST00000216259;ENST00000463617;ENST00000482178;ENST00000472620;ENST00000485648;ENST00000466645;ENST00000478337;ENST00000414636;ENST00000493389	GO:0004615(phosphomannomutase activity);GO:0005515(protein binding);GO:0005737(cytoplasm);GO:0005829(cytosol);GO:0006013(mannose metabolic process);GO:0006487(protein N-linked glycosylation);GO:0009298(GDP-mannose biosynthetic process);GO:0016853(isomerase activity);GO:0043025(neuronal cell body);GO:0045047(protein targeting to ER);GO:0046872(metal ion binding);GO:1990830(cellular response to leu…	00051(Fructose and mannose metabolism);00520(Amino sugar and nucleotide sugar metabolism);00520(Amino sugar and nucleotide sugar metabolism)	K17497	EC:5.4.2.8	phosphomannomutase 1 [Source:HGNC Symbol;Acc:HGNC:9114]	protein_coding;retained_intron;processed_transcript;nonsense_mediated_decay
ENSG00000116990	-0.641161	1.89025	-2.29231	0.025013	chr1	39895426	39902256	-	MYCL	ENST00000397332;ENST00000372816;ENST00000372815;ENST00000450953	GO:0000790(nuclear chromatin);GO:0000978(RNA polymerase II cis-regulatory region sequence-specific DNA binding);GO:0000981(DNA-binding transcription factor activity, RNA polymerase II-specific);GO:0001228(DNA-binding transcription activator activity, RNA polymerase II-specific);GO:0003677(DNA binding);GO:0003700(DNA-binding transcription factor activity);GO:0005634(nucleus);GO:0005654(nucleoplasm…	NA	K09110	NA	MYCL proto-oncogene, bHLH transcription factor [Source:HGNC Symbol;Acc:HGNC:7555]	protein_coding
ENSG00000196873	0.273424	3.76509	2.31646	0.0235781	chr9	68232003	68299965	+	CBWD3	ENST00000618921;ENST00000616550;ENST00000618217;ENST00000611426;ENST00000377342;ENST00000377349;ENST00000621474;ENST00000621396;ENST00000615061;ENST00000478048;ENST00000360171;ENST00000622755;ENST00000612050;ENST00000377344;ENST00000614398;ENST00000622817;ENST00000469687;ENST00000619322;ENST00000614377	GO:0000166(nucleotide binding);GO:0005515(protein binding);GO:0005524(ATP binding);GO:0005737(cytoplasm);GO:0005737(cytoplasm)	NA	NA	NA	COBW domain containing 3 [Source:HGNC Symbol;Acc:HGNC:18519]	processed_transcript;protein_coding;nonsense_mediated_decay;retained_intron
ENSG00000114841	-0.415334	5.02368	-2.32845	0.0228929	chr3	52316319	52400491	+	DNAH1	ENST00000420323;ENST00000486752;ENST00000497875;ENST00000466628;ENST00000488988;ENST00000490713;ENST00000480649;ENST00000487254	GO:0000166(nucleotide binding);GO:0003341(cilium movement);GO:0003351(epithelial cilium movement involved in extracellular fluid movement);GO:0003774(motor activity);GO:0003777(microtubule motor activity);GO:0005524(ATP binding);GO:0005576(extracellular region);GO:0005737(cytoplasm);GO:0005856(cytoskeleton);GO:0005858(axonemal dynein complex);GO:0005874(microtubule);GO:0005929(cilium);GO:0005930(…	05016(Huntington disease);05016(Huntington disease)	K10408	NA	dynein axonemal heavy chain 1 [Source:HGNC Symbol;Acc:HGNC:2940]	protein_coding;retained_intron;processed_transcript;nonsense_mediated_decay
ENSG00000044574	0.563306	9.0693	2.30991	0.0239602	chr9	125234853	125241343	-	HSPA5	ENST00000324460	GO:0000166(nucleotide binding);GO:0001554(luteolysis);GO:0005509(calcium ion binding);GO:0005515(protein binding);GO:0005524(ATP binding);GO:0005634(nucleus);GO:0005737(cytoplasm);GO:0005739(mitochondrion);GO:0005783(endoplasmic reticulum);GO:0005788(endoplasmic reticulum lumen);GO:0005789(endoplasmic reticulum membrane);GO:0005790(smooth endoplasmic reticulum);GO:0005793(endoplasmic reticulum-Go…	03060(Protein export);04141(Protein processing in endoplasmic reticulum);04612(Antigen processing and presentation);04918(Thyroid hormone synthesis);05020(Prion diseases)	K09490	NA	heat shock protein family A (Hsp70) member 5 [Source:HGNC Symbol;Acc:HGNC:5238]	protein_coding
ENSG00000173928	-0.277721	1.98943	-2.28948	0.025186	chr19	11374666	11376951	+	SWSAP1	ENST00000674460;ENST00000312423	GO:0000724(double-strand break repair via homologous recombination);GO:0003677(DNA binding);GO:0003697(single-stranded DNA binding);GO:0005515(protein binding);GO:0005634(nucleus);GO:0006281(DNA repair);GO:0006310(DNA recombination);GO:0006974(cellular response to DNA damage stimulus);GO:0016887(ATPase activity);GO:0050821(protein stabilization);GO:0097196(Shu complex);GO:0097196(Shu complex)	NA	NA	NA	SWIM-type zinc finger 7 associated protein 1 [Source:HGNC Symbol;Acc:HGNC:26638]	protein_coding
ENSG00000244151	0.406382	2.61421	2.29402	0.0249088	chr7	151074742	151076530	-	AC010973	ENST00000485974	NA	NA	NA	NA	novel transcript	lncRNA
ENSG00000204706	-1.54396	-2.28149	-2.78309	0.00697769	chr9	70033921	70175888	-	MAMDC2-AS1	ENST00000628563;ENST00000630191;ENST00000629922;ENST00000625991;ENST00000627123;ENST00000627262;ENST00000626773;ENST00000628046;ENST00000628903;ENST00000628414;ENST00000627141;ENST00000630232;ENST00000626529;ENST00000626263;ENST00000414515;ENST00000585478;ENST00000590177;ENST00000591368;ENST00000610059;ENST00000451488;ENST00000377178;ENST00000448377;ENST00000420573	NA	NA	NA	NA	MAMDC2 antisense RNA 1 [Source:HGNC Symbol;Acc:HGNC:48719]	lncRNA
ENSG00000279583	-0.603091	-1.69485	-2.61395	0.011028	chr16	29595130	29596137	-	AC009086	ENST00000623486	NA	NA	NA	NA	novel transcript	TEC
ENSG00000183718	-0.424859	3.19741	-2.30231	0.0244096	chr5	181254417	181261118	-	TRIM52	ENST00000513146;ENST00000611618;ENST00000612671;ENST00000510796;ENST00000503005;ENST00000514805	GO:0005634(nucleus);GO:0005737(cytoplasm);GO:0005829(cytosol);GO:0008270(zinc ion binding);GO:0016567(protein ubiquitination);GO:0016604(nuclear body);GO:0016740(transferase activity);GO:0043123(positive regulation of I-kappaB kinase/NF-kappaB signaling);GO:0046872(metal ion binding);GO:0051091(positive regulation of DNA-binding transcription factor activity);GO:0051092(positive regulation of NF-…	NA	K12025	NA	tripartite motif containing 52 [Source:HGNC Symbol;Acc:HGNC:19024]	processed_transcript;protein_coding;retained_intron
ENSG00000231437	-0.423526	0.807043	-2.30417	0.0242991	chr1	111989770	111991173	+	LINC01750	ENST00000442751;ENST00000428461;ENST00000438293	NA	NA	NA	NA	long intergenic non-protein coding RNA 1750 [Source:HGNC Symbol;Acc:HGNC:52538]	lncRNA
ENSG00000196937	0.38932	4.71081	2.32274	0.0232173	chr7	121348878	121396308	-	FAM3C	ENST00000359943;ENST00000474082;ENST00000412653;ENST00000426156;ENST00000497622	GO:0002576(platelet degranulation);GO:0005125(cytokine activity);GO:0005515(protein binding);GO:0005576(extracellular region);GO:0005794(Golgi apparatus);GO:0007165(signal transduction);GO:0007275(multicellular organism development);GO:0008150(biological_process);GO:0031089(platelet dense granule lumen);GO:0031410(cytoplasmic vesicle);GO:0045721(negative regulation of gluconeogenesis);GO:0070062(…	NA	NA	NA	FAM3 metabolism regulating signaling molecule C [Source:HGNC Symbol;Acc:HGNC:18664]	protein_coding;retained_intron
ENSG00000128242	-0.507165	0.250966	-2.33105	0.0227468	chr22	30554635	30574665	-	GAL3ST1	ENST00000406955;ENST00000402321;ENST00000402369;ENST00000406361;ENST00000338911;ENST00000401975;ENST00000441967;ENST00000431313;ENST00000452827;ENST00000437282;ENST00000416358;ENST00000427899;ENST00000423299;ENST00000443136;ENST00000423371;ENST00000428682;ENST00000453479;ENST00000426220;ENST00000447224;ENST00000411821;ENST00000445645;ENST00000448604	GO:0000139(Golgi membrane);GO:0001733(galactosylceramide sulfotransferase activity);GO:0005794(Golgi apparatus);GO:0005887(integral component of plasma membrane);GO:0006487(protein N-linked glycosylation);GO:0006629(lipid metabolic process);GO:0006665(sphingolipid metabolic process);GO:0006681(galactosylceramide metabolic process);GO:0006682(galactosylceramide biosynthetic process);GO:0007283(spe…	00565(Ether lipid metabolism);00600(Sphingolipid metabolism);00600(Sphingolipid metabolism)	K01019	EC:2.8.2.11	galactose-3-O-sulfotransferase 1 [Source:HGNC Symbol;Acc:HGNC:24240]	protein_coding
ENSG00000243970	-0.354368	3.08663	-2.29908	0.024603	chr1	39522280	39559671	-	PPIEL	ENST00000649325;ENST00000458207;ENST00000648902;ENST00000649920;ENST00000647627;ENST00000331856;ENST00000450157;ENST00000417869;ENST00000645296;ENST00000642822;ENST00000643783;ENST00000431553;ENST00000644305;ENST00000644158;ENST00000427240	NA	NA	NA	NA	peptidylprolyl isomerase E like pseudogene [Source:HGNC Symbol;Acc:HGNC:33195]	processed_transcript;transcribed_unprocessed_pseudogene
ENSG00000227543	-0.32212	2.46126	-2.28957	0.0251805	chr17	28598790	28617377	+	SPAG5-AS1	ENST00000414744;ENST00000556050;ENST00000554154;ENST00000670419;ENST00000424210;ENST00000584675	NA	NA	NA	NA	SPAG5 antisense RNA 1 [Source:HGNC Symbol;Acc:HGNC:41140]	lncRNA;retained_intron
ENSG00000086015	-0.328327	4.58782	-2.32099	0.0233169	chr1	45786987	46036122	+	MAST2	ENST00000470809;ENST00000361297;ENST00000372008;ENST00000674079;ENST00000482881;ENST00000488619;ENST00000372009;ENST00000467367;ENST00000498668;ENST00000477968;ENST00000492813	GO:0000166(nucleotide binding);GO:0000287(magnesium ion binding);GO:0004672(protein kinase activity);GO:0004674(protein serine/threonine kinase activity);GO:0005515(protein binding);GO:0005524(ATP binding);GO:0005737(cytoplasm);GO:0005856(cytoskeleton);GO:0005886(plasma membrane);GO:0006468(protein phosphorylation);GO:0007010(cytoskeleton organization);GO:0008017(microtubule binding);GO:0015630(m…	NA	K08789	EC:2.7.11.1	microtubule associated serine/threonine kinase 2 [Source:HGNC Symbol;Acc:HGNC:19035]	processed_transcript;protein_coding;retained_intron
ENSG00000286024	-0.702695	2.19903	-2.28637	0.0253779	chr19	48807321	48810717	+	AC026803	ENST00000650724	NA	NA	NA	NA	novel transcript, antisense to BCAT2	lncRNA
ENSG00000198944	-0.608503	0.152905	-2.33591	0.0224761	chr5	132813302	132816786	+	SOWAHA	ENST00000378693	GO:0005515(protein binding)	NA	NA	NA	sosondowah ankyrin repeat domain family member A [Source:HGNC Symbol;Acc:HGNC:27033]	protein_coding
ENSG00000285542	-2.21175	-3.68121	-3.17907	0.00223127	chr2	44168851	44320310	+	AC013717	ENST00000649044	GO:0000287(magnesium ion binding);GO:0003824(catalytic activity);GO:0004721(phosphoprotein phosphatase activity);GO:0004722(protein serine/threonine phosphatase activity);GO:0005737(cytoplasm);GO:0005829(cytosol);GO:0006470(protein dephosphorylation);GO:0016020(membrane);GO:0016787(hydrolase activity);GO:0030145(manganese ion binding);GO:0043169(cation binding);GO:0046872(metal ion binding)	NA	NA	NA	novel protein, PPM1B-SLC3A1 readthrough	nonsense_mediated_decay
ENSG00000227354	-0.435988	0.582192	-2.30905	0.0240106	chr13	79406293	79425753	+	RBM26-AS1	ENST00000654024;ENST00000656910;ENST00000656024;ENST00000664699;ENST00000456602;ENST00000606049;ENST00000607864;ENST00000606584	NA	NA	NA	NA	RBM26 antisense RNA 1 [Source:HGNC Symbol;Acc:HGNC:39805]	lncRNA
ENSG00000145012	-0.756752	4.81611	-2.31977	0.023387	chr3	188153284	188890671	+	LPP	ENST00000448637;ENST00000416784;ENST00000430340;ENST00000414139;ENST00000454789;ENST00000426274;ENST00000420410;ENST00000443217;ENST00000618621;ENST00000640853;ENST00000617246;ENST00000457242;ENST00000494233;ENST00000474472;ENST00000484468;ENST00000462758;ENST00000471917;ENST00000487347;ENST00000415906;ENST00000483938;ENST00000494044;ENST00000459897	GO:0001725(stress fiber);GO:0005515(protein binding);GO:0005634(nucleus);GO:0005737(cytoplasm);GO:0005829(cytosol);GO:0005886(plasma membrane);GO:0005925(focal adhesion);GO:0007155(cell adhesion);GO:0008150(biological_process);GO:0016020(membrane);GO:0030054(cell junction);GO:0046872(metal ion binding);GO:0098609(cell-cell adhesion);GO:0098609(cell-cell adhesion)	NA	NA	NA	LIM domain containing preferred translocation partner in lipoma [Source:HGNC Symbol;Acc:HGNC:6679]	protein_coding;processed_transcript
ENSG00000137812	-0.684976	1.42277	-2.28608	0.0253955	chr15	40594020	40664342	+	KNL1	ENST00000346991;ENST00000528975;ENST00000614337;ENST00000532056;ENST00000527044;ENST00000399668;ENST00000533001;ENST00000534204;ENST00000526913;ENST00000532406;ENST00000528967;ENST00000532347;ENST00000531626	GO:0000775(chromosome, centromeric region);GO:0000776(kinetochore);GO:0000777(condensed chromosome kinetochore);GO:0001669(acrosomal vesicle);GO:0001675(acrosome assembly);GO:0005515(protein binding);GO:0005634(nucleus);GO:0005654(nucleoplasm);GO:0005694(chromosome);GO:0005829(cytosol);GO:0007049(cell cycle);GO:0007059(chromosome segregation);GO:0008608(attachment of spindle microtubules to kinet…	NA	K11542	NA	kinetochore scaffold 1 [Source:HGNC Symbol;Acc:HGNC:24054]	protein_coding;processed_transcript;retained_intron;nonsense_mediated_decay
ENSG00000171204	-0.178177	4.03126	-2.31252	0.0238071	chr11	85628573	85636539	+	TMEM126B	ENST00000393375;ENST00000531718;ENST00000531477;ENST00000358867;ENST00000528361;ENST00000530783;ENST00000534341;ENST00000526822;ENST00000529197;ENST00000530901;ENST00000531274	GO:0003674(molecular_function);GO:0005515(protein binding);GO:0005739(mitochondrion);GO:0005743(mitochondrial inner membrane);GO:0016020(membrane);GO:0016021(integral component of membrane);GO:0031966(mitochondrial membrane);GO:0032981(mitochondrial respiratory chain complex I assembly);GO:0032981(mitochondrial respiratory chain complex I assembly)	NA	K18165	NA	transmembrane protein 126B [Source:HGNC Symbol;Acc:HGNC:30883]	protein_coding;nonsense_mediated_decay
ENSG00000166200	0.278837	4.66756	2.318	0.0234892	chr15	49106068	49155604	-	COPS2	ENST00000560240;ENST00000388901;ENST00000299259;ENST00000542928;ENST00000558843;ENST00000561248;ENST00000559016;ENST00000558545	GO:0000122(negative regulation of transcription by RNA polymerase II);GO:0000338(protein deneddylation);GO:0000715(nucleotide-excision repair, DNA damage recognition);GO:0001833(inner cell mass cell proliferation);GO:0003714(transcription corepressor activity);GO:0005515(protein binding);GO:0005634(nucleus);GO:0005654(nucleoplasm);GO:0005737(cytoplasm);GO:0005829(cytosol);GO:0006283(transcription…	NA	NA	NA	COP9 signalosome subunit 2 [Source:HGNC Symbol;Acc:HGNC:30747]	nonsense_mediated_decay;protein_coding;retained_intron
ENSG00000267056	-0.399031	1.72631	-2.28228	0.0256317	chr19	15910582	15911824	-	AC005336	ENST00000585431	NA	NA	NA	NA	inositol polyphosphate multikinase (IPMK) pseudogene	processed_pseudogene
ENSG00000143921	-0.366516	7.0464	-2.3133	0.0237618	chr2	43831942	43873929	+	ABCG8	ENST00000644611;ENST00000643284;ENST00000272286	GO:0000166(nucleotide binding);GO:0005515(protein binding);GO:0005524(ATP binding);GO:0005886(plasma membrane);GO:0005887(integral component of plasma membrane);GO:0006869(lipid transport);GO:0007584(response to nutrient);GO:0007588(excretion);GO:0010949(negative regulation of intestinal phytosterol absorption);GO:0014850(response to muscle activity);GO:0015914(phospholipid transport);GO:0015918(…	02010(ABC transporters);04975(Fat digestion and absorption);04976(Bile secretion);04979(Cholesterol metabolism);04979(Cholesterol metabolism)	K05684	NA	ATP binding cassette subfamily G member 8 [Source:HGNC Symbol;Acc:HGNC:13887]	protein_coding;retained_intron
ENSG00000137074	-0.248522	4.13243	-2.31161	0.0238602	chr9	32886601	33025130	-	APTX	ENST00000672846;ENST00000672519;ENST00000672244;ENST00000673416;ENST00000673360;ENST00000379825;ENST00000494649;ENST00000397172;ENST00000379817;ENST00000672152;ENST00000672476;ENST00000672615;ENST00000673171;ENST00000673211;ENST00000673485;ENST00000436040;ENST00000465003;ENST00000472896;ENST00000479656;ENST00000673333;ENST00000467331;ENST00000673487;ENST00000483148;ENST00000482687;ENST00000672438…	GO:0000012(single strand break repair);GO:0000785(chromatin);GO:0000790(nuclear chromatin);GO:0003676(nucleic acid binding);GO:0003677(DNA binding);GO:0003682(chromatin binding);GO:0003684(damaged DNA binding);GO:0003690(double-stranded DNA binding);GO:0003697(single-stranded DNA binding);GO:0003725(double-stranded RNA binding);GO:0003824(catalytic activity);GO:0005515(protein binding);GO:0005634…	NA	K10863	3.1.11.8;3.1.12.2;EC:3.1.11.7	aprataxin [Source:HGNC Symbol;Acc:HGNC:15984]	nonsense_mediated_decay;protein_coding;retained_intron;processed_transcript
ENSG00000248751	-1.10085	0.144308	-2.3333	0.0226209	chr22	30285238	30299482	-	AC004997	ENST00000330168;ENST00000434987;ENST00000434291;ENST00000418047;ENST00000447976	GO:0005096(GTPase activator activity);GO:0005737(cytoplasm);GO:0005829(cytosol);GO:0006886(intracellular protein transport);GO:0017137(Rab GTPase binding);GO:0034618(arginine binding);GO:0061700(GATOR2 complex);GO:0090630(activation of GTPase activity);GO:1902531(regulation of intracellular signal transduction);GO:1903432(regulation of TORC1 signaling);GO:1903577(cellular response to L-arginine);…	NA	NA	NA	novel protein	nonsense_mediated_decay;protein_coding
ENSG00000272668	-0.703006	-0.481276	-2.3895	0.0196721	chr1	159854870	159867685	+	AL590560	ENST00000608430	NA	NA	NA	NA	uncharacterized LOC107985216 [Source:NCBI gene (formerly Entrezgene);Acc:107985216]	lncRNA
ENSG00000139178	-0.179628	8.02196	-2.30585	0.0241992	chr12	7089587	7109210	-	C1RL	ENST00000539803;ENST00000545280;ENST00000266542;ENST00000504702;ENST00000544702;ENST00000534950;ENST00000543933;ENST00000537833;ENST00000534969;ENST00000545337;ENST00000543941;ENST00000539927	GO:0002376(immune system process);GO:0004252(serine-type endopeptidase activity);GO:0005576(extracellular region);GO:0005615(extracellular space);GO:0006508(proteolysis);GO:0006958(complement activation, classical pathway);GO:0008233(peptidase activity);GO:0008236(serine-type peptidase activity);GO:0016787(hydrolase activity);GO:0031638(zymogen activation);GO:0045087(innate immune response);GO:00…	NA	NA	NA	complement C1r subcomponent like [Source:HGNC Symbol;Acc:HGNC:21265]	nonsense_mediated_decay;protein_coding;processed_transcript;retained_intron
ENSG00000185222	0.360789	3.53063	2.30013	0.02454	X	103356489	103358462	+	TCEAL9	ENST00000372656;ENST00000372661;ENST00000646896	GO:0005634(nucleus);GO:0050699(WW domain binding);GO:0050699(WW domain binding)	NA	NA	NA	transcription elongation factor A like 9 [Source:HGNC Symbol;Acc:HGNC:30084]	protein_coding
ENSG00000115641	0.485157	2.14868	2.27915	0.0258274	chr2	105357712	105438503	-	FHL2	ENST00000409177;ENST00000322142;ENST00000393353;ENST00000530340;ENST00000344213;ENST00000393352;ENST00000358129;ENST00000409807;ENST00000408995;ENST00000452732;ENST00000607522;ENST00000447958	GO:0000122(negative regulation of transcription by RNA polymerase II);GO:0001649(osteoblast differentiation);GO:0003712(transcription coregulator activity);GO:0003714(transcription corepressor activity);GO:0005515(protein binding);GO:0005634(nucleus);GO:0005654(nucleoplasm);GO:0005737(cytoplasm);GO:0005925(focal adhesion);GO:0006357(regulation of transcription by RNA polymerase II);GO:0008134(tra…	04380(Osteoclast differentiation);04380(Osteoclast differentiation)	K14380	NA	four and a half LIM domains 2 [Source:HGNC Symbol;Acc:HGNC:3703]	protein_coding;nonsense_mediated_decay
ENSG00000137168	0.433941	3.89305	2.30453	0.0242777	chr6	36854827	36874803	-	PPIL1	ENST00000483552;ENST00000373699	GO:0000398(mRNA splicing, via spliceosome);GO:0000413(protein peptidyl-prolyl isomerization);GO:0003755(peptidyl-prolyl cis-trans isomerase activity);GO:0005515(protein binding);GO:0005634(nucleus);GO:0005654(nucleoplasm);GO:0005681(spliceosomal complex);GO:0006397(mRNA processing);GO:0006457(protein folding);GO:0008380(RNA splicing);GO:0016018(cyclosporin A binding);GO:0016853(isomerase activity…	03040(Spliceosome);03040(Spliceosome)	K12733	EC:5.2.1.8	peptidylprolyl isomerase like 1 [Source:HGNC Symbol;Acc:HGNC:9260]	processed_transcript;protein_coding
ENSG00000100934	0.277299	5.30035	2.31523	0.0236494	chr14	39031919	39103652	-	SEC23A	ENST00000554615;ENST00000537403;ENST00000307712;ENST00000545328;ENST00000555363;ENST00000553925;ENST00000555682;ENST00000555017;ENST00000556092;ENST00000548032;ENST00000555425;ENST00000557280;ENST00000553970;ENST00000625395;ENST00000557437	GO:0000139(Golgi membrane);GO:0002474(antigen processing and presentation of peptide antigen via MHC class I);GO:0005096(GTPase activator activity);GO:0005515(protein binding);GO:0005737(cytoplasm);GO:0005783(endoplasmic reticulum);GO:0005789(endoplasmic reticulum membrane);GO:0005829(cytosol);GO:0006886(intracellular protein transport);GO:0006888(endoplasmic reticulum to Golgi vesicle-mediated t…	04141(Protein processing in endoplasmic reticulum);04141(Protein processing in endoplasmic reticulum)	K14006	NA	Sec23 homolog A, COPII coat complex component [Source:HGNC Symbol;Acc:HGNC:10701]	retained_intron;protein_coding;processed_transcript
ENSG00000196177	-0.598178	6.9662	-2.3079	0.0240781	chr10	123008979	123058290	+	ACADSB	ENST00000368869;ENST00000358776;ENST00000411816;ENST00000541070	GO:0003995(acyl-CoA dehydrogenase activity);GO:0005739(mitochondrion);GO:0005759(mitochondrial matrix);GO:0006629(lipid metabolic process);GO:0006631(fatty acid metabolic process);GO:0009083(branched-chain amino acid catabolic process);GO:0016491(oxidoreductase activity);GO:0016627(oxidoreductase activity, acting on the CH-CH group of donors);GO:0050660(flavin adenine dinucleotide binding);GO:005…	00071(Fatty acid degradation);00280(Valine, leucine and isoleucine degradation);00280(Valine, leucine and isoleucine degradation)	NA	NA	acyl-CoA dehydrogenase short/branched chain [Source:HGNC Symbol;Acc:HGNC:91]	protein_coding;processed_transcript;retained_intron
ENSG00000223745	-0.573416	2.20213	-2.27636	0.026003	chr1	93262186	93345859	-	CCDC18-AS1	ENST00000413606;ENST00000602488;ENST00000457025;ENST00000446528;ENST00000668257;ENST00000451302;ENST00000415150;ENST00000455474;ENST00000447577;ENST00000442860;ENST00000414430;ENST00000429859;ENST00000427669;ENST00000424517;ENST00000661111;ENST00000450843;ENST00000440778;ENST00000659026;ENST00000657560;ENST00000669506;ENST00000421202;ENST00000436200;ENST00000670231;ENST00000432741;ENST00000411670…	NA	NA	NA	NA	CCDC18 antisense RNA 1 [Source:HGNC Symbol;Acc:HGNC:52262]	lncRNA
ENSG00000110002	-0.324832	2.87642	-2.28484	0.0254722	chr11	124115404	124124841	+	VWA5A	ENST00000361352;ENST00000449321;ENST00000392748;ENST00000392744;ENST00000456829;ENST00000533623	GO:0005515(protein binding);GO:0005654(nucleoplasm);GO:0005654(nucleoplasm)	NA	NA	NA	von Willebrand factor A domain containing 5A [Source:HGNC Symbol;Acc:HGNC:6658]	protein_coding;retained_intron
ENSG00000150551	1.25261	-1.86435	2.65541	0.0098741	chr2	132643286	132671579	-	LYPD1	ENST00000397463;ENST00000345008;ENST00000449209	GO:0001662(behavioral fear response);GO:0005576(extracellular region);GO:0005886(plasma membrane);GO:0007271(synaptic transmission, cholinergic);GO:0016020(membrane);GO:0030550(acetylcholine receptor inhibitor activity);GO:0031225(anchored component of membrane);GO:0033130(acetylcholine receptor binding);GO:0035094(response to nicotine);GO:0045202(synapse);GO:0095500(acetylcholine receptor signal…	NA	NA	NA	LY6/PLAUR domain containing 1 [Source:HGNC Symbol;Acc:HGNC:28431]	protein_coding;nonsense_mediated_decay
ENSG00000137720	-0.300242	3.09276	-2.28653	0.0253677	chr11	111878935	111885975	+	C11orf1	ENST00000528125;ENST00000260276;ENST00000530214;ENST00000530799;ENST00000529270	GO:0003674(molecular_function);GO:0005515(protein binding);GO:0005634(nucleus);GO:0005654(nucleoplasm);GO:0008150(biological_process);GO:0008150(biological_process)	NA	NA	NA	chromosome 11 open reading frame 1 [Source:HGNC Symbol;Acc:HGNC:1163]	protein_coding
ENSG00000224152	-0.337007	0.854351	-2.28579	0.0254138	chr2	159615296	159617082	+	AC009506	ENST00000418474	NA	NA	NA	NA	novel transcript, antisense to BAZ2B	lncRNA
ENSG00000165572	0.242942	2.07991	2.27203	0.0262776	chr13	41127569	41132802	-	KBTBD6	ENST00000379485	GO:0003674(molecular_function);GO:0005515(protein binding);GO:0005575(cellular_component);GO:0005829(cytosol);GO:0008150(biological_process);GO:0043687(post-translational protein modification)	NA	K10474	NA	kelch repeat and BTB domain containing 6 [Source:HGNC Symbol;Acc:HGNC:25340]	protein_coding
ENSG00000194297	-1.09648	-2.85561	-2.9171	0.00479409	chr1	119331397	119331525	-	RNU1-75P	ENST00000347264	NA	NA	NA	NA	RNA, U1 small nuclear 75, pseudogene [Source:HGNC Symbol;Acc:HGNC:48417]	snRNA
ENSG00000198736	-0.226801	6.67272	-2.30564	0.0242116	chr16	1938210	1943326	-	MSRB1	ENST00000361871;ENST00000622125;ENST00000473663;ENST00000399753;ENST00000564908;ENST00000489198	GO:0002376(immune system process);GO:0003779(actin binding);GO:0005515(protein binding);GO:0005575(cellular_component);GO:0005634(nucleus);GO:0005654(nucleoplasm);GO:0005737(cytoplasm);GO:0005829(cytosol);GO:0005856(cytoskeleton);GO:0008270(zinc ion binding);GO:0015629(actin cytoskeleton);GO:0016491(oxidoreductase activity);GO:0030041(actin filament polymerization);GO:0030091(protein repair);GO:0…	NA	K07305	EC:1.8.4.12	methionine sulfoxide reductase B1 [Source:HGNC Symbol;Acc:HGNC:14133]	protein_coding;processed_transcript
ENSG00000272240	-0.49663	-0.998168	-2.44961	0.0169028	chr8	234347	234887	-	AC004908	ENST00000606572	NA	NA	NA	NA	novel transcript, antisense to ZNF596	lncRNA
ENSG00000152056	0.390755	0.277161	2.31226	0.023822	chr2	223751686	223837602	-	AP1S3	ENST00000443700;ENST00000396654;ENST00000415298;ENST00000334271;ENST00000396653;ENST00000446015;ENST00000444408;ENST00000409375	GO:0000139(Golgi membrane);GO:0005515(protein binding);GO:0005765(lysosomal membrane);GO:0005794(Golgi apparatus);GO:0005829(cytosol);GO:0005905(clathrin-coated pit);GO:0006605(protein targeting);GO:0006886(intracellular protein transport);GO:0015031(protein transport);GO:0016020(membrane);GO:0016192(vesicle-mediated transport);GO:0019886(antigen processing and presentation of exogenous peptide a…	04142(Lysosome);05170(Human immunodeficiency virus 1 infection);05170(Human immunodeficiency virus 1 infection)	K12395	NA	adaptor related protein complex 1 subunit sigma 3 [Source:HGNC Symbol;Acc:HGNC:18971]	protein_coding;nonsense_mediated_decay
ENSG00000001617	0.380451	2.43346	2.27288	0.0262235	chr3	50155045	50189075	+	SEMA3F	ENST00000414301;ENST00000450338;ENST00000413852;ENST00000002829;ENST00000426511;ENST00000434342;ENST00000420831;ENST00000493743;ENST00000470737	GO:0001755(neural crest cell migration);GO:0005515(protein binding);GO:0005576(extracellular region);GO:0005615(extracellular space);GO:0005887(integral component of plasma membrane);GO:0007411(axon guidance);GO:0021612(facial nerve structural organization);GO:0021637(trigeminal nerve structural organization);GO:0021675(nerve development);GO:0021785(branchiomotor neuron axon guidance);GO:0030215(…	04360(Axon guidance);04360(Axon guidance)	K06840	NA	semaphorin 3F [Source:HGNC Symbol;Acc:HGNC:10728]	protein_coding;retained_intron
ENSG00000233695	-0.60638	2.10857	-2.26983	0.0264177	chr13	113815630	113845744	+	GAS6-AS1	ENST00000458001;ENST00000611082	NA	NA	NA	NA	GAS6 antisense RNA 1 [Source:HGNC Symbol;Acc:HGNC:39826]	lncRNA
ENSG00000196812	0.292593	2.01992	2.26877	0.0264855	chr6	28124609	28130082	+	ZSCAN16	ENST00000340487	GO:0003676(nucleic acid binding);GO:0003677(DNA binding);GO:0003700(DNA-binding transcription factor activity);GO:0005515(protein binding);GO:0005634(nucleus);GO:0006355(regulation of transcription, DNA-templated);GO:0046872(metal ion binding);GO:1990837(sequence-specific double-stranded DNA binding)	NA	K09230	NA	zinc finger and SCAN domain containing 16 [Source:HGNC Symbol;Acc:HGNC:20813]	protein_coding
ENSG00000240875	-0.77198	0.170038	-2.31448	0.0236927	chr3	156747343	156817034	-	LINC00886	ENST00000664482;ENST00000472943;ENST00000654528;ENST00000488584;ENST00000473352	NA	NA	NA	NA	long intergenic non-protein coding RNA 886 [Source:HGNC Symbol;Acc:HGNC:48572]	lncRNA
ENSG00000082258	-0.352981	3.6543	-2.29185	0.0250409	chr2	134918235	134959342	+	CCNT2	ENST00000419781;ENST00000446247;ENST00000452839;ENST00000264157;ENST00000295238;ENST00000475094;ENST00000464932;ENST00000417175;ENST00000452521;ENST00000438691	GO:0000079(regulation of cyclin-dependent protein serine/threonine kinase activity);GO:0001223(transcription coactivator binding);GO:0003682(chromatin binding);GO:0005515(protein binding);GO:0005634(nucleus);GO:0005654(nucleoplasm);GO:0005737(cytoplasm);GO:0005829(cytosol);GO:0005886(plasma membrane);GO:0006351(transcription, DNA-templated);GO:0006357(regulation of transcription by RNA polymerase…	05202(Transcriptional misregulation in cancer);05202(Transcriptional misregulation in cancer)	NA	NA	cyclin T2 [Source:HGNC Symbol;Acc:HGNC:1600]	nonsense_mediated_decay;protein_coding;retained_intron
ENSG00000072501	0.448478	4.32169	2.30024	0.0245339	X	53374149	53422728	-	SMC1A	ENST00000675504;ENST00000322213;ENST00000375340;ENST00000674590;ENST00000470241;ENST00000469129;ENST00000675065;ENST00000463684	GO:0000070(mitotic sister chromatid segregation);GO:0000166(nucleotide binding);GO:0000775(chromosome, centromeric region);GO:0000776(kinetochore);GO:0000777(condensed chromosome kinetochore);GO:0000794(condensed nuclear chromosome);GO:0003682(chromatin binding);GO:0003723(RNA binding);GO:0005515(protein binding);GO:0005524(ATP binding);GO:0005634(nucleus);GO:0005654(nucleoplasm);GO:0005694(chrom…	04110(Cell cycle);04114(Oocyte meiosis);04114(Oocyte meiosis)	K06636	NA	structural maintenance of chromosomes 1A [Source:HGNC Symbol;Acc:HGNC:11111]	protein_coding;retained_intron;nonsense_mediated_decay
ENSG00000091513	-0.500299	12.0123	-2.27458	0.0261156	chr3	133746040	133778784	+	TF	ENST00000466911;ENST00000474287;ENST00000460531;ENST00000414694;ENST00000494430;ENST00000493011;ENST00000482271;ENST00000485977;ENST00000402696;ENST00000475382;ENST00000498622;ENST00000461695;ENST00000462495;ENST00000467842	GO:0001895(retina homeostasis);GO:0002576(platelet degranulation);GO:0005515(protein binding);GO:0005576(extracellular region);GO:0005615(extracellular space);GO:0005768(endosome);GO:0005769(early endosome);GO:0005770(late endosome);GO:0005788(endoplasmic reticulum lumen);GO:0005905(clathrin-coated pit);GO:0006811(ion transport);GO:0006826(iron ion transport);GO:0006879(cellular iron ion homeosta…	04066(HIF-1 signaling pathway);04216(Ferroptosis);04978(Mineral absorption);04978(Mineral absorption)	K14736	NA	transferrin [Source:HGNC Symbol;Acc:HGNC:11740]	protein_coding;retained_intron;nonsense_mediated_decay;processed_transcript
ENSG00000256043	-0.341865	4.70183	-2.30326	0.0243529	chr4	155924118	155953866	-	CTSO	ENST00000433477	GO:0004197(cysteine-type endopeptidase activity);GO:0005615(extracellular space);GO:0005764(lysosome);GO:0006508(proteolysis);GO:0008233(peptidase activity);GO:0008234(cysteine-type peptidase activity);GO:0016787(hydrolase activity);GO:0051603(proteolysis involved in cellular protein catabolic process)	04142(Lysosome);04210(Apoptosis)	NA	NA	cathepsin O [Source:HGNC Symbol;Acc:HGNC:2542]	protein_coding
ENSG00000251580	-0.673193	0.125892	-2.31363	0.0237424	chr4	6648695	6673949	-	LINC02482	ENST00000647523;ENST00000667300;ENST00000656634;ENST00000654965;ENST00000662111;ENST00000515205;ENST00000513179	NA	NA	NA	NA	long intergenic non-protein coding RNA 2482 [Source:HGNC Symbol;Acc:HGNC:53458]	lncRNA
ENSG00000114850	0.341897	6.13041	2.30203	0.0244263	chr3	156539553	156555149	-	SSR3	ENST00000265044;ENST00000467789;ENST00000498205;ENST00000476217;ENST00000478842;ENST00000464138;ENST00000463503;ENST00000496050;ENST00000467733	GO:0005515(protein binding);GO:0005783(endoplasmic reticulum);GO:0005789(endoplasmic reticulum membrane);GO:0006614(SRP-dependent cotranslational protein targeting to membrane);GO:0016020(membrane);GO:0016021(integral component of membrane);GO:0016021(integral component of membrane)	04141(Protein processing in endoplasmic reticulum);04141(Protein processing in endoplasmic reticulum)	K13251	NA	signal sequence receptor subunit 3 [Source:HGNC Symbol;Acc:HGNC:11325]	protein_coding;retained_intron;processed_transcript
ENSG00000166971	0.23645	3.97081	2.2941	0.024904	chr16	53491040	53503244	-	AKTIP	ENST00000394657;ENST00000300245;ENST00000571523;ENST00000565431;ENST00000570004;ENST00000568022;ENST00000563928;ENST00000563108;ENST00000565408;ENST00000568596;ENST00000566045;ENST00000561799;ENST00000570041;ENST00000564497	GO:0000209(protein polyubiquitination);GO:0001934(positive regulation of protein phosphorylation);GO:0005515(protein binding);GO:0005634(nucleus);GO:0005737(cytoplasm);GO:0005829(cytosol);GO:0005886(plasma membrane);GO:0006915(apoptotic process);GO:0007032(endosome organization);GO:0007040(lysosome organization);GO:0008333(endosome to lysosome transport);GO:0015031(protein transport);GO:0016020(m…	NA	NA	NA	AKT interacting protein [Source:HGNC Symbol;Acc:HGNC:16710]	protein_coding;retained_intron
ENSG00000178115	-0.633552	-0.640089	-2.38789	0.0197516	chr15	30552078	30562501	+	GOLGA8Q	ENST00000562783;ENST00000565941	GO:0000137(Golgi cis cisterna);GO:0005794(Golgi apparatus);GO:0005801(cis-Golgi network);GO:0007030(Golgi organization);GO:0032580(Golgi cisterna membrane);GO:0032580(Golgi cisterna membrane)	NA	NA	NA	golgin A8 family member Q [Source:HGNC Symbol;Acc:HGNC:44408]	protein_coding;processed_transcript
ENSG00000137106	-0.362733	7.42599	-2.29459	0.0248744	chr9	37422666	37436990	+	GRHPR	ENST00000493368;ENST00000460882;ENST00000318158;ENST00000487399;ENST00000377824;ENST00000491488;ENST00000607784;ENST00000497693;ENST00000480596;ENST00000494290;ENST00000482603;ENST00000512404	GO:0005737(cytoplasm);GO:0005782(peroxisomal matrix);GO:0005829(cytosol);GO:0007588(excretion);GO:0008465(glycerate dehydrogenase activity);GO:0016491(oxidoreductase activity);GO:0016616(oxidoreductase activity, acting on the CH-OH group of donors, NAD or NADP as acceptor);GO:0016618(hydroxypyruvate reductase activity);GO:0030267(glyoxylate reductase (NADP) activity);GO:0031406(carboxylic acid bi…	00260(Glycine, serine and threonine metabolism);00620(Pyruvate metabolism);00630(Glyoxylate and dicarboxylate metabolism);00630(Glyoxylate and dicarboxylate metabolism)	K00049	1.1.1.81;EC:1.1.1.79	glyoxylate and hydroxypyruvate reductase [Source:HGNC Symbol;Acc:HGNC:4570]	processed_transcript;protein_coding;retained_intron;nonsense_mediated_decay
ENSG00000174977	0.211095	1.51745	2.26425	0.0267773	chr17	18650195	18651542	+	AC026271	ENST00000447794	NA	NA	NA	NA	poly(A) binding protein interacting protein 1 (PAIP1) pseudogene	processed_pseudogene
ENSG00000163959	-0.517823	5.0469	-2.3026	0.0243924	chr3	196211487	196237653	+	SLC51A	ENST00000416660;ENST00000442203;ENST00000296327;ENST00000472653;ENST00000428985;ENST00000476129;ENST00000475672;ENST00000484407;ENST00000475271;ENST00000471430;ENST00000415111;ENST00000492794;ENST00000496737;ENST00000479732	GO:0005515(protein binding);GO:0005783(endoplasmic reticulum);GO:0005789(endoplasmic reticulum membrane);GO:0005886(plasma membrane);GO:0015125(bile acid transmembrane transporter activity);GO:0015721(bile acid and bile salt transport);GO:0016020(membrane);GO:0016021(integral component of membrane);GO:0016323(basolateral plasma membrane);GO:0022857(transmembrane transporter activity);GO:0032782(b…	04976(Bile secretion);04976(Bile secretion)	K14360	NA	solute carrier family 51 subunit alpha [Source:HGNC Symbol;Acc:HGNC:29955]	protein_coding;nonsense_mediated_decay;retained_intron;processed_transcript
ENSG00000136950	0.31337	4.71243	2.30107	0.0244839	chr9	124862130	124877733	+	ARPC5L	ENST00000353214;ENST00000259477;ENST00000465124	GO:0003674(molecular_function);GO:0003779(actin binding);GO:0005515(protein binding);GO:0005737(cytoplasm);GO:0005856(cytoskeleton);GO:0005885(Arp2/3 protein complex);GO:0005925(focal adhesion);GO:0008150(biological_process);GO:0015629(actin cytoskeleton);GO:0016477(cell migration);GO:0030833(regulation of actin filament polymerization);GO:0034314(Arp2/3 complex-mediated actin nucleation);GO:0051…	04144(Endocytosis);04666(Fc gamma R-mediated phagocytosis);04810(Regulation of actin cytoskeleton);05100(Bacterial invasion of epithelial cells);05130(Pathogenic Escherichia coli infection);05131(Shigellosis);05132(Salmonella infection);05132(Salmonella infection)	K05754	NA	actin related protein 2/3 complex subunit 5 like [Source:HGNC Symbol;Acc:HGNC:23366]	protein_coding;processed_transcript
ENSG00000166016	-0.27983	3.53849	-2.2858	0.0254131	chr11	34150987	34358010	-	ABTB2	ENST00000435224;ENST00000530814	GO:0003674(molecular_function);GO:0005515(protein binding);GO:0005654(nucleoplasm);GO:0046982(protein heterodimerization activity);GO:0097237(cellular response to toxic substance);GO:0097237(cellular response to toxic substance)	NA	K10521	NA	ankyrin repeat and BTB domain containing 2 [Source:HGNC Symbol;Acc:HGNC:23842]	protein_coding;processed_transcript
ENSG00000128656	0.32275	0.299036	2.30019	0.0245365	chr2	174798809	175005381	-	CHN1	ENST00000409900;ENST00000295497;ENST00000652036;ENST00000443238;ENST00000650938;ENST00000651501;ENST00000488080;ENST00000650731;ENST00000409597;ENST00000651717;ENST00000413882;ENST00000651246;ENST00000492964;ENST00000409156;ENST00000409089;ENST00000444394;ENST00000491801;ENST00000425395;ENST00000485882;ENST00000444573;ENST00000652154;ENST00000651373;ENST00000652734;ENST00000652768;ENST00000650770…	GO:0005096(GTPase activator activity);GO:0005515(protein binding);GO:0005829(cytosol);GO:0007165(signal transduction);GO:0007399(nervous system development);GO:0008045(motor neuron axon guidance);GO:0035556(intracellular signal transduction);GO:0043087(regulation of GTPase activity);GO:0043547(positive regulation of GTPase activity);GO:0046872(metal ion binding);GO:0046875(ephrin receptor binding…	NA	NA	NA	chimerin 1 [Source:HGNC Symbol;Acc:HGNC:1943]	protein_coding;nonsense_mediated_decay;processed_transcript;retained_intron
ENSG00000247796	-0.576445	1.14364	-2.26807	0.0265311	chr5	53109816	53127673	+	AC008966	ENST00000655901;ENST00000671496;ENST00000658778;ENST00000502171;ENST00000656188;ENST00000660072;ENST00000512301;ENST00000667672;ENST00000499459;ENST00000670486	NA	NA	NA	NA	novel transcript, antisense to MOCS2	lncRNA
ENSG00000083807	-0.387497	7.4419	-2.29295	0.0249739	chr19	58479512	58512413	-	SLC27A5	ENST00000595851;ENST00000594786;ENST00000263093;ENST00000599700;ENST00000601355;ENST00000601997;ENST00000594683;ENST00000593745	GO:0000038(very long-chain fatty acid metabolic process);GO:0000166(nucleotide binding);GO:0001676(long-chain fatty acid metabolic process);GO:0003824(catalytic activity);GO:0004467(long-chain fatty acid-CoA ligase activity);GO:0005324(long-chain fatty acid transporter activity);GO:0005515(protein binding);GO:0005524(ATP binding);GO:0005783(endoplasmic reticulum);GO:0005789(endoplasmic reticulum …	00120(Primary bile acid biosynthesis);03320(PPAR signaling pathway);04931(Insulin resistance);04976(Bile secretion);04976(Bile secretion)	K08748	EC:6.2.1.7	solute carrier family 27 member 5 [Source:HGNC Symbol;Acc:HGNC:10999]	nonsense_mediated_decay;protein_coding;processed_transcript;retained_intron
ENSG00000277290	-0.6546	-1.87034	-2.61289	0.0110591	chr11	243099	243483	-	AC136475	ENST00000620253	NA	NA	NA	NA	signal recognition particle 19kDa (SRP19) pseudogene	processed_pseudogene
ENSG00000214787	-0.56978	1.68098	-2.26106	0.0269849	chr11	60200270	60243137	-	MS4A4E	ENST00000651255;ENST00000532442;ENST00000398986;ENST00000526153;ENST00000638529;ENST00000398984;ENST00000425663;ENST00000526086;ENST00000528394	GO:0016020(membrane);GO:0016021(integral component of membrane);GO:0016021(integral component of membrane)	NA	K22190	NA	membrane spanning 4-domains A4E [Source:HGNC Symbol;Acc:HGNC:14284]	protein_coding;nonsense_mediated_decay;processed_transcript
ENSG00000120805	0.232827	5.1491	2.30048	0.0245192	chr12	101393116	101407772	-	ARL1	ENST00000261636;ENST00000539055;ENST00000536227;ENST00000551688;ENST00000550597;ENST00000551828;ENST00000551671;ENST00000551092;ENST00000549283;ENST00000549302;ENST00000548070	GO:0000139(Golgi membrane);GO:0000166(nucleotide binding);GO:0003924(GTPase activity);GO:0005525(GTP binding);GO:0005737(cytoplasm);GO:0005794(Golgi apparatus);GO:0005802(trans-Golgi network);GO:0005829(cytosol);GO:0006886(intracellular protein transport);GO:0007030(Golgi organization);GO:0008047(enzyme activator activity);GO:0009404(toxin metabolic process);GO:0016020(membrane);GO:0016192(vesicl…	NA	NA	NA	ADP ribosylation factor like GTPase 1 [Source:HGNC Symbol;Acc:HGNC:692]	protein_coding;retained_intron;nonsense_mediated_decay;processed_transcript
ENSG00000138207	-0.389808	11.679	-2.26904	0.0264685	chr10	93591687	93601744	-	RBP4	ENST00000371467;ENST00000371464;ENST00000629763;ENST00000371469	GO:0001523(retinoid metabolic process);GO:0001654(eye development);GO:0005501(retinoid binding);GO:0005515(protein binding);GO:0005576(extracellular region);GO:0005615(extracellular space);GO:0005829(cytosol);GO:0006094(gluconeogenesis);GO:0007507(heart development);GO:0007601(visual perception);GO:0016918(retinal binding);GO:0019841(retinol binding);GO:0030277(maintenance of gastrointestinal epi…	NA	NA	NA	retinol binding protein 4 [Source:HGNC Symbol;Acc:HGNC:9922]	protein_coding
ENSG00000275494	-0.568354	0.0850065	-2.3085	0.024043	chr16	25106569	25107102	-	AC133552	ENST00000613406	NA	NA	NA	NA	novel transcript	lncRNA
ENSG00000180488	-0.221273	2.1495	-2.25876	0.0271348	chr1	77779624	77879539	+	MIGA1	ENST00000370791;ENST00000443751;ENST00000645756;ENST00000643143;ENST00000643390;ENST00000642959;ENST00000646892;ENST00000645526;ENST00000476203	GO:0005515(protein binding);GO:0005739(mitochondrion);GO:0005741(mitochondrial outer membrane);GO:0005887(integral component of plasma membrane);GO:0008053(mitochondrial fusion);GO:0016020(membrane);GO:0016021(integral component of membrane);GO:0042803(protein homodimerization activity);GO:0046982(protein heterodimerization activity);GO:0046982(protein heterodimerization activity)	NA	NA	NA	mitoguardin 1 [Source:HGNC Symbol;Acc:HGNC:24741]	protein_coding;nonsense_mediated_decay;retained_intron
ENSG00000137331	0.869887	3.59164	2.28004	0.0257714	chr6	30743199	30744548	-	IER3	ENST00000259874;ENST00000376377	GO:0005515(protein binding);GO:0005634(nucleus);GO:0005829(cytosol);GO:0006915(apoptotic process);GO:0009653(anatomical structure morphogenesis);GO:0014066(regulation of phosphatidylinositol 3-kinase signaling);GO:0016020(membrane);GO:0016021(integral component of membrane);GO:0043066(negative regulation of apoptotic process);GO:2001020(regulation of response to DNA damage stimulus);GO:2001020(re…	NA	NA	NA	immediate early response 3 [Source:HGNC Symbol;Acc:HGNC:5392]	protein_coding
[truncated: 748 more rows]

## Sheet: S2-GF-DEGs
Table S2 Differentially expressed genes associated with graft failure
	logFC	AveExpr	t	P.Value	chr	start	end	strand	gene_name	transcript_id	GO	KEGG	KO_ENTRY	EC	Description	trans_type
[truncated: 938 more rows]

## Sheet: S3-MaS related GF-DEGs
Table S3 Differentially expressed genes associated with macrosteatosis related graft failure
	logFC	AveExpr	t	P.Value	chr	start	end	strand	gene_name	transcript_id	GO	KEGG	KO_ENTRY	EC	Description	trans_type
[truncated: 1,430 more rows]

## Sheet: S4-MaS-DEGs-pathway
Table S4 Pathway enrichement based on differentially expressed genes associated with graft macrosteatosis
Descrption	num	pvalue	per	ratio	class	ID
Metabolic pathways	124	2.0332e-09	30.617	0.08	Metabolism	ko01100
[truncated: 23 more rows]

## Sheet: S5-GF-DEGs-pathway
Table S5 Pathway enrichement based on differentially expressed genes associated with graft failure
[truncated: 29 more rows]

[truncated: 30 more sheets: S6-MaS-GF-DEGs-pathway, S7-MaS-DE-miR, S8-GF-DE-miR, S9-MaS-GF-DE-miR, S10-MaS-DEMs, S11-MaS-DEMs-pathway, S12-MaS-GF-DEMs, S13-MaS-GF-DEMs-pathway, S14-MaS-DEG+DEM-pathway, S15-GF-DEG+DEM-pathway, S16-MaS-GF-DEG+DEM-path, S17-plasma-DEM-GF, S18-plasma-DEM-GF-pathway, S19-Rblood-mas-interact, S20-WGCNA-turquoise module, S21-WGCNA-green-module, S22-integrative module, S23-R-meta-black module, S24-R-meta-red module, S25-FER genes-metabolites …]
